# Supplementary material for: A Comprehensive Genomic Analysis of the Emergent Klebsiella pneumoniae ST16 Lineage: Virulence, Antimicrobial Resistance and a Comparison with the Clinically Relevant ST11 Strain
Source: Pathogens. 2022 Nov 22;11(12):1394. doi: 10.3390/pathogens11121394 (PMC9781218; doi:10.3390/pathogens11121394)
Supplement: Supplementary file 1 [file pathogens-11-01394-s001.zip › Table S2.xlsx]

## Sheet: Legend
Table S2: Kleborate result for typing Klebsiella pneumoniae ST16 genomes
	Legend
K_locus_confidence	Only results with confidence levels of "good" or above were selected
O_locus_confidence	Only results with confidence levels of "good" or above were selected

## Sheet: Table S2
strain	species	species_match	contig_count	N50	largest_contig	total_size	ambiguous_bases	QC_warnings	ST	virulence_score	resistance_score	num_resistance_classes	num_resistance_genes	Yersiniabactin	YbST	Colibactin	CbST	Aerobactin	AbST	Salmochelin	SmST	RmpADC	RmST	rmpA2	wzi	K_locus	K_type	K_locus_problems	K_locus_confidence	K_locus_identity	K_locus_missing_genes	O_locus	O_type	O_locus_problems	O_locus_confidence	O_locus_identity	O_locus_missing_genes	AGly_acquired	Col_acquired	Fcyn_acquired	Flq_acquired	Gly_acquired	MLS_acquired	Phe_acquired	Rif_acquired	Sul_acquired	Tet_acquired	Tgc_acquired	Tmt_acquired
DRR124991	Klebsiella pneumoniae	strong	69	369541	586028	5538303	yes (596)	ambiguous_bases	ST16	0	2	7	10	-	0	-	0	-	0	-	0	-	0	-	wzi50	KL51	K51	none	Very high	0.9994		O3b	O3b	none	Very high	0.9908		aac(6')-Ib-cr.v2;rmtB	-	-	qnrS1	-	mphA	CatB4.v1?	-	-	-	-	-
DRR125005	Klebsiella pneumoniae	strong	120	377407	774319	5697460	yes (196)	ambiguous_bases	ST16	1	2	10	13	ybt 9; ICEKp3	174	-	0	-	0	-	0	-	0	-	wzi50	KL51	K51	none	Very high	0.9994		O3b	O3b	none	Very high	0.9908		aac(6')-Ib-cr.v2;aadA16*;rmtB	-	fosA3	qnrB6^	-	mphA	catII.2*	arr-3	sul1;sul1	tet(A).v1	-	dfrA27
ERR3712363	Klebsiella pneumoniae	strong	70	264090	514903	5568195	yes (1222)	ambiguous_bases	ST16	1	2	10	12	ybt 10; ICEKp4	91-1LV	-	0	-	0	-	0	-	0	-	wzi50	KL51	K51	?-	Good	0.9992	KL51_08_wcpB,KL51_10_wcuF,KL51_11_wcpA	O3b	O3b	none	Very high	0.9908		aac(6')-Ib-cr.v2;aadA2^;aph3-Ia.v1^	-	-	-	-	mphA	CatB4.v1?	-	sul1	tet(A).v1	-	dfrA12
ERR3712442	Klebsiella pneumoniae	strong	44	401569	1002511	5424164	yes (689)	ambiguous_bases	ST16	1	2	9	11	ybt 10; ICEKp4	91-1LV	-	0	-	0	-	0	-	0	-	wzi50	KL51	K51	none	Very high	0.9994		O3b	O3b	none	Very high	0.9908		aac(6')-Ib-cr.v2;aadA2^;aph3-Ia.v1^	-	-	-	-	mphA	CatB4.v1?	-	sul1	-	-	dfrA12
ERR3712570	Klebsiella pneumoniae	strong	67	260692	514691	5720942	yes (891)	ambiguous_bases	ST16	1	2	8	10	ybt 9; ICEKp3	174	-	0	-	0	-	0	-	0	-	wzi50	KL51	K51	?-	Good	0.9994	KL51_13	O3b	O3b	none	Very high	0.9908		aac(6')-Ib-cr.v2;rmtB	-	-	-	-	mphA	CatB4.v1?	-	-	tet(A).v1	-	-
ERR3712581	Klebsiella pneumoniae	strong	50	382767	1151409	5352510	yes (1482)	ambiguous_bases	ST16	1	2	2	1	ybt 10; ICEKp4	91-2LV	-	0	-	0	-	0	-	0	-	wzi50	KL51	K51	?-	Good	0.9993	KL51_07_wcaJ	O3b	O3b	none	Very high	0.9908		-	-	-	-	-	-	-	-	-	-	-	-
ERR3712597	Klebsiella pneumoniae	strong	89	352501	591056	5674579	yes (1086)	ambiguous_bases	ST16	1	2	10	14	ybt 9; ICEKp3	174-1LV	-	0	-	0	-	0	-	0	-	wzi50	KL51	K51	none	Very high	0.9993		O3b	O3b	none	Very high	0.9907		aac(6')-Ib;rmtF	-	-	qnrB4	-	ermB.v1*;mphA?	catB3.v2	arr-3	sul1;sul1	-	-	dfrA1.v1
ERR3712621	Klebsiella pneumoniae	strong	87	275865	714031	5561920	yes (1085)	ambiguous_bases	ST16	1	2	8	9	ybt 9; ICEKp3	174-1LV	-	0	-	0	-	0	-	0	-	wzi50	unknown (KL51)	unknown (K51)	?-	None	0.9991	KL51_08_wcpB,KL51_09_wzy,KL51_10_wcuF,KL51_11_wcpA,KL51_12_wzx,KL51_13,KL51_14_wcoZ	O3b	O3b	none	Very high	0.9907		aac(6')-Ib;rmtF	-	-	qnrS1	-	-	-	arr-2^	sul1	tet(A).v1*	-	dfrA1.v1
ERR3712655	Klebsiella pneumoniae	strong	56	369325	629312	5494299	yes (1181)	ambiguous_bases	ST16	0	2	9	18	-	0	-	0	-	0	-	0	-	0	-	wzi50	KL51	K51	none	Very high	0.9994		O3b	O3b	none	Very high	0.9908		aac(3)-IId^;aac(6')-Ib-cr.v2^;aph(3')-VI;strA.v1^;strB.v1	-	-	qnrB9.2^	-	-	catB3.v2;floR.v2*	arr-3	sul1;sul2	tet(A).v2	-	dfrA14.v2*
ERR3712657	Klebsiella pneumoniae	strong	40	468646	645911	5478744	yes (1098)	ambiguous_bases	ST16	0	2	9	16	-	0	-	0	-	0	-	0	-	0	-	wzi50	KL51	K51	none	Very high	0.9994		O3b	O3b	none	Very high	0.9908		aac(3)-IId^;aac(6')-Ib-cr.v2^;strA.v1^;strB.v1	-	-	qnrB9.2^	-	-	catB3.v2;floR.v2*	arr-3	sul1;sul2	tet(A).v2	-	dfrA14.v2*
ERR3712696	Klebsiella pneumoniae	strong	979	294169	554434	6338026	yes (1767)	ambiguous_bases	ST16	0	2	8	10	-	0	-	0	-	0	-	0	-	0	-	wzi75	KL105	unknown (KL105)	none	Very high	0.998		O1/O2v2	O2afg	none	Very high	0.9845		aac(3)-IId^;aac(6')-Ib'.v1;aadA*;aadA2^	-	-	-	-	mphA	-	-	sul1	-	-	dfrA12
ERR3712714	Klebsiella pneumoniae	strong	97	208910	554319	5639942	yes (1277)	ambiguous_bases	ST16	0	2	10	14	-	0	-	0	-	0	-	0	-	0	-	wzi75	KL105	unknown (KL105)	?-+	Good	0.998	KL105_03_wzi	O1/O2v2	O2afg	none	Very high	0.9843		aac(3)-IId^;aac(6')-Ib-cr.v2;aadA*;aadA2^	-	-	-	-	mphA	CatB4.v1?	-	sul1	tet(A).v1	-	dfrA12
ERR3712717	Klebsiella pneumoniae	strong	79	293608	514942	5603714	yes (1403)	ambiguous_bases	ST16	1	2	10	11	ybt 10; ICEKp4	91-1LV	-	0	-	0	-	0	-	0	-	wzi50	KL51	K51	none	Very high	0.9994		O3b	O3b	none	Very high	0.9908		aac(6')-Ib-cr.v2;aadA2^	-	-	-	-	mphA	CatB4.v1?	-	sul1	tet(A).v1	-	dfrA12
ERR3712789	Klebsiella pneumoniae	strong	73	402225	1138928	5764449	yes (1272)	ambiguous_bases	ST16	1	2	10	11	ybt 9; ICEKp3	174-1LV	-	0	-	0	-	0	-	0	-	wzi50	KL51	K51	none	Very high	0.9994		O3b	O3b	none	Very high	0.9907		aac(6')-Ib4^;rmtF	-	-	-	-	ermB.v1*;mphA?	catB3.v2	arr-3	sul1	-	-	dfrA1.v1
ERR3712792	Klebsiella pneumoniae	strong	74	342888	565600	5672551	yes (1370)	ambiguous_bases	ST16	1	2	10	12	ybt 10; ICEKp4	91-1LV	-	0	-	0	-	0	-	0	-	wzi50	KL51	K51	-	High	0.9993	KL51_14_wcoZ	O3b	O3b	none	Very high	0.9908		aac(6')-Ib-cr.v2;aadA2*;aph3-Ia.v1^	-	-	-	-	mphA	CatB4.v1?	-	sul1	tet(A).v1	-	dfrA12
ERR3712809	Klebsiella pneumoniae	strong	70	273957	514801	5552272	yes (1284)	ambiguous_bases	ST16	1	2	10	12	ybt 10; ICEKp4	91-2LV	-	0	-	0	-	0	-	0	-	wzi50	KL51	K51	?-	Good	0.9994	KL51_14_wcoZ	O3b	O3b	none	Very high	0.9907		aac(6')-Ib-cr.v2;aadA2^;aph3-Ia.v1^	-	-	-	-	mphA	CatB4.v1?	-	sul1	tet(A).v1	-	dfrA12
ERR3712811	Klebsiella pneumoniae	strong	58	309715	515824	5380664	yes (1074)	ambiguous_bases	ST16	0	2	2	2	-	0	-	0	-	0	-	0	-	0	-	wzi50	KL51	K51	none	Very high	0.9994		O3b	O3b	none	Very high	0.991		-	-	-	qnrS1	-	-	-	-	-	-	-	-
ERR3712829	Klebsiella pneumoniae	strong	73	308103	514738	5580268	yes (1178)	ambiguous_bases	ST16	1	2	10	12	ybt 10; ICEKp4	91-1LV	-	0	-	0	-	0	-	0	-	wzi50	KL51	K51	none	Very high	0.9993		O3b	O3b	none	Very high	0.9908		aac(6')-Ib-cr.v2;aadA2^;aph3-Ia.v1^	-	-	-	-	mphA	CatB4.v1?	-	sul1	tet(A).v1	-	dfrA12
ERR3712905	Klebsiella pneumoniae	strong	45	425462	566325	5637447	yes (1083)	ambiguous_bases	ST16	1	2	10	11	ybt 10; ICEKp4 (truncated)	91-3LV	-	0	-	0	-	0	-	0	-	wzi50	KL51	K51	none	Very high	0.9994		O3b	O3b	none	Very high	0.9908		aac(6')-Ib-cr.v2;aadA2^	-	-	-	-	mphA	CatB4.v1?	-	sul1	tet(A).v1	-	dfrA12
ERR3712926	Klebsiella pneumoniae	strong	60	333818	1151139	5513192	yes (1082)	ambiguous_bases	ST16	1	2	8	12	ybt 9; ICEKp3	174	-	0	-	0	-	0	-	0	-	wzi50	KL51	K51	none	Very high	0.9993		O3b	O3b	none	Very high	0.9908		aac(6')-Ib'.v1;aadA*;aadA2^	-	-	-	-	-	-	-	sul1	tet(B).v2*;tetR*	-	dfrA12
ERR3712955	Klebsiella pneumoniae	strong	51	369440	1080826	5433227	yes (1386)	ambiguous_bases	ST16	1	2	9	13	ybt 9; ICEKp3	183	-	0	-	0	-	0	-	0	-	wzi50	KL51	K51	none	Very high	0.9994		O3b	O3b	none	Very high	0.9908		aac(6')-Ib-cr.v2;strA.v1^;strB.v1	-	-	qnrB1.v2^;qnrS1	-	-	CatB4.v1?	-	sul2	tet(A).v1	-	dfrA14.v2*
ERR3712998	Klebsiella pneumoniae	strong	53	479103	688876	5500426	yes (689)	ambiguous_bases	ST16	0	2	10	13	-	0	-	0	-	0	-	0	-	0	-	wzi50	KL51	K51	-	High	0.998	KL51_14_wcoZ	O3b	O3b	none	Very high	0.9908		aac(6')-Ib-cr.v2;aadA2^;aph3-Ia.v1^	-	-	qnrS1	-	mphA	CatB4.v1?	-	sul1	tet(A).v1	-	dfrA12
ERR3772326	Klebsiella pneumoniae	strong	56	369325	629312	5494299	yes (1181)	ambiguous_bases	ST16	0	2	9	18	-	0	-	0	-	0	-	0	-	0	-	wzi50	KL51	K51	none	Very high	0.9994		O3b	O3b	none	Very high	0.9908		aac(3)-IId^;aac(6')-Ib-cr.v2^;aph(3')-VI;strA.v1^;strB.v1	-	-	qnrB9.2^	-	-	catB3.v2;floR.v2*	arr-3	sul1;sul2	tet(A).v2	-	dfrA14.v2*
ERR3772337	Klebsiella pneumoniae	strong	85	369842	629611	5491087	yes (1188)	ambiguous_bases	ST16	0	2	9	18	-	0	-	0	-	0	-	0	-	0	-	wzi50	unknown (KL51)	unknown (K51)	?-	None	0.9993	KL51_08_wcpB,KL51_09_wzy,KL51_10_wcuF,KL51_11_wcpA,KL51_13	O3b	O3b	none	Very high	0.9907		aac(3)-IId^;aac(6')-Ib-cr.v2^;aph(3')-VI;strA.v1^;strB.v1	-	-	qnrB9.2^	-	-	catB3.v2;floR.v2*	arr-3	sul1;sul2	tet(A).v2	-	dfrA14.v2*
ERR4635367	Klebsiella pneumoniae	strong	48	479826	1992480	5479495	yes (398)	ambiguous_bases	ST16	1	1	10	12	ybt 9; ICEKp3	183	-	0	-	0	-	0	-	0	-	wzi50	KL51	K51	none	Very high	0.9994		O3b	O3b	none	Very high	0.9909		aac(6')-Ib-cr.v2;aadA16*	-	-	qnrB6^	-	mphA	catII.2*	arr-3	sul1;sul1	tet(A).v1	-	dfrA27
ERR4635420	Klebsiella pneumoniae	strong	34	370739	1547748	5452339	yes (493)	ambiguous_bases	ST16	1	1	9	9	ybt 10; ICEKp4	91-1LV	-	0	-	0	-	0	-	0	-	wzi50	KL51	K51	none	Very high	0.9994		O3b	O3b	none	Very high	0.9908		aac(6')-Ib-cr.v2;aadA16*	-	-	-	-	mphA	-	arr-3	sul1	tet(A).v1	-	dfrA27
ERR4661755	Klebsiella pneumoniae	strong	49	401715	668963	5549018	yes (986)	ambiguous_bases	ST16	0	2	8	9	-	0	-	0	-	0	-	0	-	0	-	wzi50	KL51	K51	none	Very high	0.9994		O3b	O3b	-	High	0.9907	O3b_01_manC	aac(6')-Ib-cr.v2;aadA2^	-	-	-	-	-	CatB4.v1?	-	sul1	-	-	dfrA12
ERR4782092	Klebsiella pneumoniae	strong	87	331025	739416	5788523	yes (398)	ambiguous_bases	ST16	0	1	7	9	-	0	-	0	-	0	-	0	-	0	-	wzi50	KL51	K51	none	Very high	0.9994		O3b	O3b	none	Very high	0.9908		aac(6')-Ib-cr.v2;aph3-Ia.v1^	-	-	-	-	ermB.v1*;mphA	CatB4.v1?	-	-	-	-	dfrA12
ERR4784182	Klebsiella pneumoniae	strong	63	578371	941950	5721117	yes (888)	ambiguous_bases	ST16	1	2	10	11	ybt 9; ICEKp3	174-1LV	-	0	-	0	-	0	-	0	-	wzi50	KL51	K51	none	Very high	0.9994		O3b	O3b	none	Very high	0.9907		aac(6')-Ib;rmtF	-	-	-	-	ermB.v1*;mphA?	-	arr-3	sul1	tet(A).v1	-	dfrA1.v1
ERR4784327	Klebsiella pneumoniae	strong	83	331579	585643	5747338	yes (791)	ambiguous_bases	ST16	1	2	9	18	ybt 16; ICEKp12	277	-	0	-	0	-	0	-	0	-	wzi230	KL81	K81	?-	Good	0.9744	KL81_17_rmlB	OL101	unknown (OL101)	?-*	Good	0.918	OL101_01_rfbB	aac(3)-IIa.v1^;aac(6')-Ib-cr.v2;aadA2^;rmtB;strA.v1^;strB.v1	-	-	qnrS1	-	mphA	CatB4.v1?	-	sul1;sul2	-	-	dfrA12;dfrA14.v2*
ERR4784332	Klebsiella pneumoniae	strong	50	369283	642418	5520004	yes (293)	ambiguous_bases	ST16	1	1	9	11	ybt 10; ICEKp4	91-1LV	-	0	-	0	-	0	-	0	-	wzi50	KL51	K51	none	Very high	0.9994		O3b	O3b	none	Very high	0.9908		aac(6')-Ib-cr.v2;aadA2^;aph3-Ia.v1^	-	-	-	-	mphA	CatB4.v1?	-	sul1	tet(A).v1	-	dfrA12
ERR4784771	Klebsiella pneumoniae	strong	396	346751	1018186	6430620	yes (828)	ambiguous_bases	ST16	4	1	10	16	ybt 9; ICEKp3	174-1LV	-	0	iuc unknown	0	-	0	-	0	rmpA2_8-60%	wzi50	KL51	K51	none	Very high	0.9994		O3b	O3b	none	Very high	0.9907		aac(6')-Ib;aadA2^;armA;rmtF	-	-	-	-	ermB.v1*;mphE.v2^;msrE	CatB4.v1?	arr-3^	sul1	tet(A).v1	-	dfrA1.v1;dfrA12
ERR4784792	Klebsiella pneumoniae	strong	73	479386	2053642	5729960	yes (789)	ambiguous_bases	ST16	1	2	11	11	ybt 9; ICEKp3	174-1LV	-	0	-	0	-	0	-	0	-	wzi50	KL51	K51	none	Very high	0.9994		O3b	O3b	none	Very high	0.9907		aac(6')-Ib;rmtF	-	-	-	-	ermB.v1*	CatB4.v1?	arr-3?	sul1	tet(A).v1	-	dfrA1.v1
ERR4784837	Klebsiella pneumoniae	strong	80	345762	585137	5749570	yes (296)	ambiguous_bases	ST16	1	2	9	18	ybt 16; ICEKp12	277	-	0	-	0	-	0	-	0	-	wzi230	KL81	K81	?-	Good	0.9962	KL81_07_wcaJ	OL101	unknown (OL101)	*	High	0.9489		aac(3)-IIa.v1^;aac(6')-Ib-cr.v2;aadA2^;rmtB;strA.v1^;strB.v1	-	-	qnrS1	-	mphA	CatB4.v1?	-	sul1;sul2	-	-	dfrA12;dfrA14.v2*
ERR4784875	Klebsiella pneumoniae	strong	387	1018118	2053698	5918372	yes (468)	ambiguous_bases	ST16	1	2	8	8	ybt 9; ICEKp3	174-1LV	-	0	-	0	-	0	-	0	-	wzi50	KL51	K51	none	Very high	0.9994		O3b	O3b	none	Very high	0.9907		aac(6')-Ib;rmtF	-	-	-	-	-	-	arr-3?	sul1	-	-	dfrA1.v1
ERR4784921	Klebsiella pneumoniae	strong	120	379753	713188	5788932	yes (388)	ambiguous_bases	ST16	1	2	9	18	ybt 16; ICEKp12	277	-	0	-	0	-	0	-	0	-	wzi230	KL81	K81	none	Very high	0.9961		OL101	unknown (OL101)	*	High	0.9489		aac(3)-IIa.v1^;aac(6')-Ib-cr.v2;aadA2^;rmtB;strA.v1^;strB.v1	-	-	qnrS1	-	mphA	CatB4.v1?	-	sul1;sul2	-	-	dfrA12;dfrA14.v2*
ERR4785028	Klebsiella pneumoniae	strong	83	331513	585269	5755848	yes (305)	ambiguous_bases	ST16	1	2	9	18	ybt 16; ICEKp12	277	-	0	-	0	-	0	-	0	-	wzi230	KL81	K81	none	Very high	0.9961		OL101	unknown (OL101)	*	High	0.9489		aac(3)-IIa.v1^;aac(6')-Ib-cr.v2;aadA2^;rmtB;strA.v1^;strB.v1	-	-	qnrS1	-	mphA	CatB4.v1?	-	sul1;sul2	-	-	dfrA12;dfrA14.v2*
ERR4785041	Klebsiella pneumoniae	strong	71	370284	711033	5657868	yes (198)	ambiguous_bases	ST16	0	2	11	13	-	0	-	0	-	0	-	0	-	0	-	wzi151	KL48	K48	*	High	0.9478		O1/O2v1	O2a	none	Very high	0.98		aac(6')-Ib;aadA2^	-	-	qnrB1.v1	-	mphA	CatB4.v1?	arr-2	sul1	tet(A).v1	-	dfrA12
ERR486356	Klebsiella pneumoniae	strong	64	277508	594969	5451233	yes (975)	ambiguous_bases	ST16	0	1	6	7	-	0	-	0	-	0	-	0	-	0	-	wzi50	KL51	K51	?	Good	0.9991		O3b	O3b	none	Very high	0.9908		aac(3)-IId^;aac(6')-Ib-cr.v2	-	-	-	-	-	CatB4.v1?	-	-	tet(A).v1	-	-
GCA_000821365.1_100SGR_genomic	Klebsiella pneumoniae	strong	89	270496	485262	5426655	yes (34)	ambiguous_bases	ST16	0	1	6	7	-	0	-	0	-	0	-	0	-	0	-	wzi50	KL51	K51	none	Very high	0.9989		O3b	O3b	none	Very high	0.9908		aadA2^;aph3-Ia.v1^	-	-	-	-	mphA	-	-	sul1	-	-	-
GCA_000822025.1_41AVR_genomic	Klebsiella pneumoniae	strong	57	217574	429891	5422634	yes (45)	ambiguous_bases	ST16	0	1	8	8	-	0	-	0	-	0	-	0	-	0	-	wzi50	KL51	K51	none	Very high	0.9989		O3b	O3b	-	High	0.9907	O3b_02_manB	aac(6')-Ib-cr.v2;aadA2^	-	-	-	-	mphA	CatB4.v1	-	sul1	-	-	dfrA12
GCA_001033415.1_Kleb_pneu_BWH58_V1_genomic	Klebsiella pneumoniae	strong	10	4658983	4658983	5535596	yes (4908)	ambiguous_bases	ST16	0	2	10	13	-	0	-	0	-	0	-	0	-	0	-	wzi50	KL51	K51	-	High	0.9993	KL51_07_wcaJ,KL51_14_wcoZ	O3b	O3b	none	Very high	0.9908		aac(6')-Ib-cr.v2;aadA2^;aph3-Ia.v1^	-	-	-	-	mphA	CatB4.v1	-	sul1^	tet(A).v1	-	dfrA12
GCA_001034085.1_Kleb_pneu_BIDMC91_V1_genomic	Klebsiella pneumoniae	strong	3	5262037	5262037	5590202	yes (16853)	ambiguous_bases	ST16	0	1	7	6	-	0	-	0	-	0	-	0	-	0	-	wzi110	KL149	unknown (KL149)	-+	Good	0.9996	KL149_04_wza	O4	O4	none	Very high	0.9971		aac(6')-Ib-cr.v2	-	-	qnrB1.v2^	-	-	CatB4.v1	-	-	tet(A).v1	-	-
GCA_001482605.1_ASM148260v1_genomic	Klebsiella pneumoniae	strong	122	108816	384940	5622984	yes (177)	ambiguous_bases	ST16	1	2	10	16	ybt 9; ICEKp3	183	-	0	-	0	-	0	-	0	-	wzi50	KL51	K51	none	Very high	0.9994		O3b	O3b	none	Very high	0.9908		aac(6')-Ib-cr.v2;aadA2^;aph3-Ia.v1^;strA.v1^;strB.v1	-	-	qnrB1.v2^	-	mphA	catII.2*	-	sul1;sul2	tet(A).v1	-	dfrA12;dfrA14.v2*
GCA_001721725.1_ASM172172v1_genomic	Klebsiella pneumoniae	strong	1	5312744	5312744	5312744	no	-	ST16	1	0	1	0	ybt 9; ICEKp3	174-1LV	-	0	-	0	-	0	-	0	-	wzi50	KL51	K51	-	High	0.9992	KL51_14_wcoZ	O3b	O3b	-	High	0.9906	O3b_05_wbdD	-	-	-	-	-	-	-	-	-	-	-	-
GCA_001741545.1_ASM174154v1_genomic	Klebsiella pneumoniae	strong	5	5313304	5313304	5798553	no	-	ST16	1	0	5	6	ybt 9; ICEKp3 (truncated)	174-3LV	-	0	-	0	-	0	-	0	-	wzi50	KL51	K51	-	High	0.9992	KL51_14_wcoZ	O3b	O3b	none	Very high	0.9907		aac(6')-Ib;rmtF	-	-	-	-	-	-	arr-2;arr-3	sul1	-	-	dfrA1.v1
GCA_001741665.1_ASM174166v1_genomic	Klebsiella pneumoniae	strong	7	5312206	5312206	5880491	no	-	ST16	1	2	9	11	ybt 9; ICEKp3	174-1LV	-	0	-	0	-	0	-	0	-	wzi50	KL51	K51	-	High	0.9993	KL51_14_wcoZ	O3b	O3b	none	Very high	0.9907		aac(6')-Ib;aac(6')-Ib-cr.v2^;rmtF	-	-	-	-	-	CatB4.v1	arr-2;arr-3	sul1	-	-	dfrA1.v1
GCA_002099265.1_ASM209926v1_genomic	Klebsiella pneumoniae	strong	2121	4254	78548	5589034	no	N50	ST16	0	3	9	9	-	0	-	0	-	0	-	0	-	0	-	wzi50	unknown (KL51)	unknown (K51)	?-	None	0.9993	KL51_07_wcaJ,KL51_08_wcpB,KL51_09_wzy,KL51_11_wcpA,KL51_12_wzx,KL51_13,KL51_14_wcoZ	O3b	O3b	none	Very high	0.9908		aac(6')-Ib-cr.v2;aadA2^;aph3-Ia.v1^	-	-	-	-	mphA	CatB4.v1?	-	sul2	-	-	dfrA12
GCA_002152355.1_ASM215235v1_genomic	Klebsiella pneumoniae	strong	12	4121650	4121650	5701840	yes (201423)	ambiguous_bases	ST16	0	2	7	9	-	0	-	0	-	0	-	0	-	0	-	wzi50	KL51	K51	?	Good	0.9994		O3b	O3b	none	Very high	0.9908		aac(6')-Ib-cr.v2;aadA2^;aph3-Ia.v1^	-	-	-	-	-	-	-	sul1^	-	-	dfrA12
GCA_002152595.1_ASM215259v1_genomic	Klebsiella pneumoniae	strong	11	3965220	3965220	5770231	yes (95742)	ambiguous_bases	ST16	0	2	5	7	-	0	-	0	-	0	-	0	-	0	-	wzi50	unknown (KL107)	unknown (KL107)	?-+	None	0.8364	KL107_05_wzb,KL107_06_wzc,KL107_07_wbaP,KL107_08,KL107_09,KL107_10,KL107_12,KL107_13,KL107_14,KL107_15	O3b	O3b	-	High	0.9905	O3b_08_wbdC	aac(6')-Ib-cr.v2	-	-	-	-	-	CatB4.v1	-	-	-	-	-
GCA_002180655.1_ASM218065v1_genomic	Klebsiella pneumoniae	strong	130	199834	515663	5640673	no	-	ST16	0	2	10	11	-	0	-	0	-	0	-	0	-	0	-	wzi50	KL51	K51	none	Very high	0.9988		O3b	O3b	none	Very high	0.9908		aadA2^;rmtF	-	-	qnrS1	-	mphA	CatB4.v1?	arr-2	sul1	tet(A).v1	-	dfrA12
GCA_002182045.1_ASM218204v1_genomic	Klebsiella pneumoniae	strong	96	260929	515262	5744230	no	-	ST16	1	2	10	10	ybt 9; ICEKp3	174-1LV	-	0	-	0	-	0	-	0	-	wzi50	KL51	K51	none	Very high	0.9994		O3b	O3b	none	Very high	0.9907		rmtF	-	-	-	-	ermB.v1*;mphA?	catB3.v2	-	sul1	tet(A).v1	-	dfrA1.v1
GCA_002184485.2_ASM218448v2_genomic	Klebsiella pneumoniae	strong	80	195030	512498	5543270	no	-	ST16	0	0	7	7	-	0	-	0	-	0	-	0	-	0	-	wzi50	KL51	K51	none	Very high	0.9988		O3b	O3b	none	Very high	0.9908		aac(6')-Ib*;aac(6')-Ib-cr.v2;rmtF	-	-	-	-	-	CatB4.v1?	arr-2	-	tet(A).v1	-	-
GCA_002186805.1_ASM218680v1_genomic	Klebsiella pneumoniae	strong	85	263364	629180	5373665	no	-	ST16	0	0	5	6	-	0	-	0	-	0	-	0	-	0	-	wzi99	KL128	unknown (KL128)	none	Very high	0.9988		O3b	O3b	none	Very high	0.9913		strA.v1;strB.v1	-	-	-	-	-	catA1*	-	sul2	tet(D)	-	dfrA5
GCA_002187805.1_ASM218780v1_genomic	Klebsiella pneumoniae	strong	80	297527	857689	5371143	no	-	ST16	0	0	5	6	-	0	-	0	-	0	-	0	-	0	-	wzi99	KL128	unknown (KL128)	none	Very high	0.9988		O3b	O3b	none	Very high	0.9913		strA.v1;strB.v1	-	-	-	-	-	catA1*	-	sul2	tet(D)	-	dfrA5
GCA_002239705.1_ASM223970v1_genomic	Klebsiella pneumoniae	strong	78	293724	674057	5568314	no	-	ST16	1	2	8	9	ybt 9; ICEKp3	174	-	0	-	0	-	0	-	0	-	wzi50	KL51	K51	none	Very high	0.9994		O3b	O3b	none	Very high	0.9908		aadA2^	-	-	-	-	-	-	-	sul1	tet(B).v2*;tetR*	-	dfrA12
GCA_002246035.1_ASM224603v1_genomic	Klebsiella pneumoniae	strong	88	194943	657739	5590810	no	-	ST16	1	2	7	8	ybt 9; ICEKp3 (truncated)	174-2LV	-	0	-	0	-	0	-	0	-	wzi50	unknown (KL107)	unknown (KL107)	?-+	None	0.8365	KL107_05_wzb,KL107_06_wzc,KL107_07_wbaP,KL107_08,KL107_09,KL107_10,KL107_12,KL107_13,KL107_14,KL107_15	O3b	O3b	none	Very high	0.9907		aadA2^	-	-	-	-	-	-	-	sul1	tet(B).v2*;tetR*	-	dfrA12
GCA_002246045.1_ASM224604v1_genomic	Klebsiella pneumoniae	strong	96	206016	330202	5553042	no	-	ST16	1	2	8	12	ybt 9; ICEKp3 (truncated)	174-1LV	-	0	-	0	-	0	-	0	-	wzi50	KL51	K51	none	Very high	0.9994		O3b	O3b	none	Very high	0.9908		aac(6')-Ib'.v1;aadA*;aadA2^	-	-	-	-	-	-	-	sul1	tet(B).v2*;tetR*	-	dfrA12
GCA_002246275.1_ASM224627v1_genomic	Klebsiella pneumoniae	strong	109	237653	605169	5619652	no	-	ST16	1	2	8	9	ybt 9; ICEKp3	174	-	0	-	0	-	0	-	0	-	wzi50	KL51	K51	none	Very high	0.9994		O3b	O3b	none	Very high	0.9908		aadA2^	-	-	-	-	-	-	-	sul1	tet(B).v2*;tetR*	-	dfrA12
GCA_002246285.1_ASM224628v1_genomic	Klebsiella pneumoniae	strong	86	219631	604869	5610892	no	-	ST16	1	2	8	9	ybt 9; ICEKp3	174	-	0	-	0	-	0	-	0	-	wzi50	KL51	K51	none	Very high	0.9994		O3b	O3b	none	Very high	0.9908		aadA2^	-	-	-	-	-	-	-	sul1	tet(B).v2*;tetR*	-	dfrA12
GCA_002246315.1_ASM224631v1_genomic	Klebsiella pneumoniae	strong	77	205974	658039	5614571	no	-	ST16	1	2	6	8	ybt 9; ICEKp3	174	-	0	-	0	-	0	-	0	-	wzi50	KL51	K51	?-	Good	0.9994	KL51_14_wcoZ	O3b	O3b	none	Very high	0.9908		aac(6')-Ib'.v1;aadA*	-	-	-	-	-	-	-	-	tet(B).v2*;tetR*	-	-
GCA_002246325.1_ASM224632v1_genomic	Klebsiella pneumoniae	strong	85	237653	604869	5564481	no	-	ST16	1	2	8	9	ybt 9; ICEKp3	174	-	0	-	0	-	0	-	0	-	wzi50	KL51	K51	none	Very high	0.9994		O3b	O3b	none	Very high	0.9908		aadA2^	-	-	-	-	-	-	-	sul1	tet(B).v2*;tetR*	-	dfrA12
GCA_002246365.1_ASM224636v1_genomic	Klebsiella pneumoniae	strong	86	251261	658446	5631507	no	-	ST16	1	2	8	14	ybt 9; ICEKp3	174	-	0	-	0	-	0	-	0	-	wzi50	KL51	K51	?-	Good	0.9994	KL51_14_wcoZ	O3b	O3b	none	Very high	0.9907		aac(6')-Ib'.v1;aadA*;aadA2^	-	-	-	-	-	-	-	sul1;sul1	tet(B).v2*;tetR*	-	dfrA12
GCA_002246555.1_ASM224655v1_genomic	Klebsiella pneumoniae	strong	87	194943	658039	5630466	no	-	ST16	1	2	10	15	ybt 9; ICEKp3	174-1LV	-	0	-	0	-	0	-	0	-	wzi50	unknown (KL107)	unknown (KL107)	?-+	None	0.8365	KL107_05_wzb,KL107_06_wzc,KL107_07_wbaP,KL107_08,KL107_09,KL107_10,KL107_12,KL107_13,KL107_14,KL107_15	O3b	O3b	none	Very high	0.9908		aac(6')-Ib-cr.v2;aadA16*;aadA2^	-	-	-	-	mphA	-	arr-3	sul1	tet(A).v1;tet(B).v2*;tetR*	-	dfrA12;dfrA27
GCA_002246575.1_ASM224657v1_genomic	Klebsiella pneumoniae	strong	118	205962	604568	5689338	no	-	ST16	1	2	8	11	ybt 9; ICEKp3	174	-	0	-	0	-	0	-	0	-	wzi50	KL51	K51	?-	Good	0.9994	KL51_14_wcoZ	O3b	O3b	none	Very high	0.9908		aac(6')-Ib'.v1;aadA*;aadA2^	-	-	-	-	-	-	-	sul1	tet(B).v2*;tetR*	-	dfrA12
GCA_002246695.1_ASM224669v1_genomic	Klebsiella pneumoniae	strong	116	205962	604568	5575252	no	-	ST16	1	2	8	9	ybt 9; ICEKp3	174	-	0	-	0	-	0	-	0	-	wzi50	KL51	K51	none	Very high	0.9994		O3b	O3b	none	Very high	0.9908		aadA2^	-	-	-	-	-	-	-	sul1	tet(B).v2*;tetR*	-	dfrA12
GCA_002246875.1_ASM224687v1_genomic	Klebsiella pneumoniae	strong	90	237653	657994	5629961	no	-	ST16	1	3	9	12	ybt 9; ICEKp3	174	-	0	-	0	-	0	-	0	-	wzi50	KL51	K51	?-	Good	0.9994	KL51_14_wcoZ	O3b	O3b	none	Very high	0.9908		aac(6')-Ib'.v1;aadA*;aadA2^	-	-	-	-	-	-	-	sul1	tet(B).v2*;tetR*	-	dfrA12
GCA_002247365.1_ASM224736v1_genomic	Klebsiella pneumoniae	strong	73	206009	508837	5450818	no	-	ST16	1	1	8	9	ybt 10; ICEKp4	91-2LV	-	0	-	0	-	0	-	0	-	wzi50	KL51	K51	none	Very high	0.9994		O3b	O3b	none	Very high	0.9908		aac(6')-Ib-cr.v2;aadA2^	-	-	-	-	mphA	CatB4.v1?	-	sul1	-	-	dfrA12
GCA_002247375.1_ASM224737v1_genomic	Klebsiella pneumoniae	strong	110	210776	459883	5603498	no	-	ST16	1	2	10	17	ybt 9; ICEKp3	174	-	0	-	0	-	0	-	0	-	wzi50	KL51	K51	none	Very high	0.9994		O3b	O3b	none	Very high	0.9908		aac(6')-Ib-cr.v2;aadA*;aadA16*;aadA2^	-	-	qnrB6^	-	mphA	-	arr-3	sul1	tet(B).v2*;tetR*	-	dfrA12;dfrA27
GCA_002248505.1_ASM224850v1_genomic	Klebsiella pneumoniae	strong	79	293614	564208	5498010	no	-	ST16	1	1	8	9	ybt 10; ICEKp4	91-2LV	-	0	-	0	-	0	-	0	-	wzi50	KL51	K51	-	High	0.9994	KL51_12_wzx	O3b	O3b	none	Very high	0.9908		aac(6')-Ib-cr.v2;aadA2^	-	-	-	-	mphA	CatB4.v1?	-	sul1	-	-	dfrA12
GCA_002248625.1_ASM224862v1_genomic	Klebsiella pneumoniae	strong	111	205974	459883	5599877	no	-	ST16	1	2	10	17	ybt 9; ICEKp3	174	-	0	-	0	-	0	-	0	-	wzi50	KL51	K51	none	Very high	0.9994		O3b	O3b	none	Very high	0.9908		aac(6')-Ib-cr.v2*;aadA*;aadA16*;aadA2^	-	-	qnrB6^	-	mphA	-	arr-3	sul1	tet(B).v2*;tetR*	-	dfrA12;dfrA27
GCA_002257775.1_ASM225777v1_genomic	Klebsiella pneumoniae	strong	57	369806	698900	5502414	yes (92)	ambiguous_bases	ST16	1	2	8	9	ybt 9; ICEKp3	174	-	0	-	0	-	0	-	0	-	wzi50	KL51	K51	none	Very high	0.9994		O3b	O3b	none	Very high	0.9908		aac(6')-Ib-cr.v2;aadA16*	-	-	-	-	-	-	arr-3	-	tet(A).v1	-	dfrA27
GCA_002257875.1_ASM225787v1_genomic	Klebsiella pneumoniae	strong	97	369806	699104	5528209	yes (387)	ambiguous_bases	ST16	1	2	11	16	ybt 9; ICEKp3	174	-	0	-	0	-	0	-	0	-	wzi50	KL51	K51	none	Very high	0.9994		O3b	O3b	none	Very high	0.9907		aac(3)-IId^;aac(6')-Ib-cr.v2;aadA16*;strA.v1^;strB.v1	-	-	-	-	mphA	catII.2*	arr-3	sul1;sul2*	tet(A).v1	-	dfrA27
GCA_002635725.1_ASM263572v1_genomic	Klebsiella pneumoniae	strong	6	5315094	5315094	5606744	no	-	ST16	1	2	9	17	ybt 9; ICEKp3	174-1LV	-	0	-	0	-	0	-	0	-	wzi50	KL51	K51	none	Very high	0.9994		O3b	O3b	none	Very high	0.9908		aac(6')-Ib'.v1;aadA*;aadA2^;rmtB	-	-	qnrB1.v1	-	ermB.v1*;mphA	-	-	sul1	tet(B).v2*;tetR*	-	dfrA12
GCA_002775595.1_ASM277559v1_genomic	Klebsiella pneumoniae	strong	89	425815	1543351	5598362	no	-	ST16	1	2	10	12	ybt 10; ICEKp4	91-1LV	-	0	-	0	-	0	-	0	-	wzi50	KL51	K51	none	Very high	0.9994		O3b	O3b	none	Very high	0.9908		aac(6')-Ib-cr.v2;aadA2^;aph3-Ia.v1^	-	-	-	-	mphA	CatB4.v1	-	sul1	tet(A).v1	-	dfrA12
GCA_002866505.1_ASM286650v1_genomic	Klebsiella pneumoniae	strong	80	365966	1044484	5536507	no	-	ST16	1	1	9	11	ybt 10; ICEKp4	91-1LV	-	0	-	0	-	0	-	0	-	wzi50	KL51	K51	none	Very high	0.9994		O3b	O3b	none	Very high	0.9908		aac(6')-Ib-cr.v2;aadA2^;aph3-Ia.v1^	-	-	-	-	mphA	CatB4.v1	-	sul1	tet(A).v1	-	dfrA12
GCA_002866545.1_ASM286654v1_genomic	Klebsiella pneumoniae	strong	61	379465	1257498	5399456	no	-	ST16	0	1	7	9	-	0	-	0	-	0	-	0	-	0	-	wzi50	KL51	K51	none	Very high	0.9994		O3b	O3b	none	Very high	0.9908		aac(3)-IIa.v1^;aac(6')-Ib-cr.v2;sat-2	-	-	-	-	-	CatB4.v1	-	-	tet(D)	-	dfrA1.v1;dfrA14.v2*
GCA_002866565.1_ASM286656v1_genomic	Klebsiella pneumoniae	strong	64	377281	1126348	5417417	no	-	ST16	0	1	7	9	-	0	-	0	-	0	-	0	-	0	-	wzi50	KL51	K51	none	Very high	0.9994		O3b	O3b	none	Very high	0.9908		aac(3)-IIa.v1^;aac(6')-Ib-cr.v2;sat-2	-	-	-	-	-	CatB4.v1	-	-	tet(D)	-	dfrA1.v1;dfrA14.v2*
GCA_002903985.1_ASM290398v1_genomic	Klebsiella pneumoniae	strong	149	97986	341242	5459720	no	-	ST16	0	3	10	10	-	0	-	0	-	0	-	0	-	0	-	wzi50	unknown (KL51)	unknown (K51)	?-	None	0.999	KL51_07_wcaJ,KL51_08_wcpB,KL51_12_wzx,KL51_14_wcoZ	O3b	O3b	none	Very high	0.9908		aac(6')-Ib-cr.v2;aadA2^;aph3-Ia.v1^	-	-	-	-	mphA	CatB4.v1	-	sul1	-	-	dfrA12
GCA_002935745.2_ASM293574v2_genomic	Klebsiella pneumoniae	strong	138	201479	513753	5769869	no	-	ST16	0	0	10	9	-	0	-	0	-	0	-	0	-	0	-	wzi50	KL51	K51	none	Very high	0.9988		O3b	O3b	none	Very high	0.9908		aadA2^;rmtF	-	-	-	-	mphA	CatB4.v1?	arr-2	sul1	tet(A).v1	-	dfrA12
GCA_003073235.1_ASM307323v1_genomic	Klebsiella pneumoniae	strong	7	5319773	5319773	5617050	no	-	ST16	1	3	9	14	ybt 9; ICEKp3	174	-	0	-	0	-	0	-	0	-	wzi50	KL51	K51	none	Very high	0.9994		O3b	O3b	none	Very high	0.9908		aac(6')-Ib'.v1;aadA*;aadA2^	mcr-1.1^	-	-	-	-	-	-	sul1	tet(B).v2*;tetR*	-	dfrA12
GCA_003144055.1_ASM314405v1_genomic	Klebsiella pneumoniae	strong	95	310879	613728	5595428	yes (150)	ambiguous_bases	ST16	1	2	10	12	ybt 10; ICEKp4	91-1LV	-	0	-	0	-	0	-	0	-	wzi50	KL51	K51	-	High	0.9994	KL51_07_wcaJ	O3b	O3b	none	Very high	0.9908		aac(6')-Ib-cr.v2;aadA2^;aph3-Ia.v1^	-	-	-	-	mphA	CatB4.v1?	-	sul1	tet(A).v1	-	dfrA12
GCA_003181095.1_ASM318109v1_genomic	Klebsiella pneumoniae	strong	3	5255790	5255790	5477813	no	-	ST16	0	1	8	9	-	0	-	0	-	0	-	0	-	0	-	wzi50	KL51	K51	none	Very high	0.9994		O3b	O3b	none	Very high	0.9908		aac(6')-Ib-cr.v2;aadA2^	-	-	-	-	-	CatB4.v1	-	sul1	tet(A).v1	-	dfrA12
GCA_003181135.1_ASM318113v1_genomic	Klebsiella pneumoniae	strong	3	5257213	5257213	5482460	no	-	ST16	0	1	9	10	-	0	-	0	-	0	-	0	-	0	-	wzi50	KL51	K51	none	Very high	0.9994		O3b	O3b	none	Very high	0.9908		aac(6')-Ib-cr.v2;aadA2^	-	-	-	-	mphA	CatB4.v1	-	sul1	tet(A).v1	-	dfrA12
GCA_003195535.1_ASM319553v1_genomic	Klebsiella pneumoniae	strong	98	268574	645607	5648159	no	-	ST16	1	2	8	10	ybt 9; ICEKp3	174-1LV	-	0	-	0	-	0	-	0	-	wzi50	KL51	K51	none	Very high	0.9994		O3b	O3b	-	High	0.9906	O3b_01_manC	aac(6')-Ib;aadA5;rmtF	-	-	qnrS1	-	ermB.v1*	-	arr-2	sul1	-	-	dfrA17
GCA_003204175.1_ASM320417v1_genomic	Klebsiella pneumoniae	strong	3	5347404	5347404	5626400	no	-	ST16	0	1	4	10	-	0	-	0	-	0	-	0	-	0	-	wzi110	KL149	unknown (KL149)	none	Very high	0.9998		O4	O4	-	High	0.997	O4_02_hypothetical,O4_06_glycosyltransferase	-	-	-	qnrB1.v2^	-	-	-	-	-	tet(A).v1	-	-
GCA_003321095.1_ASM332109v1_genomic	Klebsiella pneumoniae	strong	119	274121	505589	5583903	no	-	ST16	0	2	4	3	-	0	-	0	-	0	-	0	-	0	-	wzi50	KL51	K51	-	High	0.9994	KL51_12_wzx	O3b	O3b	none	Very high	0.9906		-	-	-	-	-	mphA	-	-	sul2	-	-	-
GCA_003326395.1_ASM332639v1_genomic	Klebsiella pneumoniae	strong	219	293328	712090	5756255	no	-	ST16	0	2	10	11	-	0	-	0	-	0	-	0	-	0	-	wzi50	unknown (KL51)	unknown (K51)	?-	None	0.9993	KL51_09_wzy,KL51_10_wcuF,KL51_11_wcpA,KL51_14_wcoZ	O3b	O3b	none	Very high	0.9908		aac(6')-Ib-cr.v2;aadA2^;aph3-Ia.v1^	-	-	-	-	mphA	CatB4.v1	-	sul2	tet(A).v1	-	dfrA12
GCA_003400845.1_ASM340084v1_genomic	Klebsiella pneumoniae	strong	136	186017	566426	5472460	no	-	ST16	0	0	2	1	-	0	-	0	-	0	-	0	-	0	-	wzi50	KL51	K51	-	High	0.9993	KL51_14_wcoZ	O3b	O3b	none	Very high	0.9903		aph3-Ia.v1^	-	-	-	-	-	-	-	-	-	-	-
GCA_003400885.1_ASM340088v1_genomic	Klebsiella pneumoniae	strong	1225	177922	566142	5761563	no	-	ST16	0	1	7	8	-	0	-	0	-	0	-	0	-	0	-	wzi50	KL51	K51	?-	Good	0.9994	KL51_14_wcoZ	O3b	O3b	none	Very high	0.9903		aac(6')-Ib-cr.v2;aadA2^;aph3-Ia.v1^	-	-	-	-	mphA	-	-	sul1	-	-	dfrA12
GCA_003401525.1_ASM340152v1_genomic	Klebsiella pneumoniae	strong	168	195123	566673	5495564	no	-	ST16	0	1	7	8	-	0	-	0	-	0	-	0	-	0	-	wzi50	KL51	K51	?-	Good	0.9994	KL51_07_wcaJ	O3b	O3b	none	Very high	0.9903		aac(6')-Ib-cr.v2;aadA2^;aph3-Ia.v1^	-	-	-	-	mphA	-	-	sul1	-	-	dfrA12
GCA_003571605.1_ASM357160v1_genomic	Klebsiella pneumoniae	strong	7	5312321	5312321	5961854	no	-	ST16	1	1	9	12	ybt 9; ICEKp3	174-2LV	-	0	-	0	-	0	-	0	-	wzi50	KL51	K51	none	Very high	0.9994		O3b	O3b	none	Very high	0.9906		aac(6')-Ib;aac(6')-Ib-cr.v2^;rmtF	-	-	-	-	-	CatB4.v1	arr-2;arr-3	sul1	tet(A).v1	-	dfrA1.v1
GCA_003687955.1_ASM368795v1_genomic	Klebsiella pneumoniae	strong	195	65780	199837	5481831	no	-	ST16	1	2	8	12	ybt 9; ICEKp3	174	-	0	-	0	-	0	-	0	-	wzi50	unknown (KL51)	unknown (K51)	?-	None	0.9993	KL51_07_wcaJ,KL51_08_wcpB,KL51_09_wzy,KL51_10_wcuF,KL51_11_wcpA,KL51_12_wzx,KL51_13,KL51_14_wcoZ	O3b	O3b	none	Very high	0.9908		aac(6')-Ib'.v1;aadA*;aadA2^	-	-	-	-	-	-	-	sul1	tet(B).v2*;tetR*	-	dfrA12
GCA_003693335.1_ASM369333v1_genomic	Klebsiella pneumoniae	strong	191	228135	581399	5625914	no	-	ST16	1	2	6	7	ybt 9; ICEKp3	174	-	0	-	0	-	0	-	0	-	wzi50	KL51	K51	-	High	0.9992	KL51_12_wzx,KL51_14_wcoZ	O3b	O3b	none	Very high	0.9908		aadA2^	-	-	-	-	-	-	-	sul1	tet(B).v2*;tetR*	-	dfrA12
GCA_003693405.1_ASM369340v1_genomic	Klebsiella pneumoniae	strong	131	250981	377567	5550529	no	-	ST16	1	2	9	12	ybt 9; ICEKp3	174	-	0	-	0	-	0	-	0	-	wzi50	KL51	K51	?-	Good	0.9993	KL51_09_wzy	O3b	O3b	none	Very high	0.9908		aac(6')-Ib'.v1;aadA*;aadA2^	-	-	-	-	mphA?	-	-	sul1	tet(B).v2*;tetR*	-	dfrA12
GCA_004830275.1_ASM483027v1_genomic	Klebsiella pneumoniae	strong	124	210251	895699	5627185	no	-	ST16	1	2	8	12	ybt 9; ICEKp3	174	-	0	-	0	-	0	-	0	-	wzi50	KL51	K51	?-+	Good	0.9994	KL51_03_wzi	O3b	O3b	none	Very high	0.9908		aac(6')-Ib'.v1;aadA*;aadA2^	-	-	-	-	-	-	-	sul1	tet(B).v2*;tetR*	-	dfrA12
GCA_004830285.1_ASM483028v1_genomic	Klebsiella pneumoniae	strong	83	172700	927983	5571294	no	-	ST16	1	2	8	11	ybt 9; ICEKp3 (incomplete)	174-1LV	-	0	-	0	-	0	-	0	-	wzi50	KL51	K51	?	Good	0.9994		O3b	O3b	none	Very high	0.9908		aac(6')-Ib'.v1;aadA*;aadA2^	-	-	-	-	-	-	-	sul1	tet(B).v2*;tetR*	-	dfrA12
GCA_004830305.1_ASM483030v1_genomic	Klebsiella pneumoniae	strong	81	209920	739247	5434087	no	-	ST16	1	2	7	8	ybt 9; ICEKp3	174	-	0	-	0	-	0	-	0	-	wzi50	KL51	K51	none	Very high	0.9994		O3b	O3b	none	Very high	0.9908		aadA2^	-	-	-	-	-	-	-	sul1	tet(B).v2*;tetR*	-	dfrA12
GCA_004830365.1_ASM483036v1_genomic	Klebsiella pneumoniae	strong	79	265099	989054	5522157	no	-	ST16	1	2	7	11	ybt 9; ICEKp3	174	-	0	-	0	-	0	-	0	-	wzi50	KL51	K51	-	High	0.9994	KL51_14_wcoZ	O3b	O3b	none	Very high	0.9908		aac(6')-Ib'.v1;aadA*;aadA2^	-	-	-	-	-	-	-	sul1	tet(B).v2*;tetR*	-	dfrA12
GCA_004830375.1_ASM483037v1_genomic	Klebsiella pneumoniae	strong	68	170033	900635	5443076	no	-	ST16	1	2	7	8	ybt 9; ICEKp3	174-1LV	-	0	-	0	-	0	-	0	-	wzi50	KL51	K51	none	Very high	0.9994		O3b	O3b	none	Very high	0.9908		aadA2^	-	-	-	-	-	-	-	sul1	tet(B).v2*;tetR*	-	dfrA12
GCA_004830385.1_ASM483038v1_genomic	Klebsiella pneumoniae	strong	89	172434	818815	5519008	no	-	ST16	1	2	7	11	ybt 9; ICEKp3	174	-	0	-	0	-	0	-	0	-	wzi50	KL51	K51	none	Very high	0.9994		O3b	O3b	-	High	0.9906	O3b_08_wbdC	aac(6')-Ib'.v1;aadA*;aadA2^	-	-	-	-	-	-	-	sul1	tet(B).v2*;tetR*	-	dfrA12
GCA_004830395.1_ASM483039v1_genomic	Klebsiella pneumoniae	strong	96	176003	650382	5588908	no	-	ST16	1	2	9	16	ybt 9; ICEKp3 (truncated)	174-2LV	-	0	-	0	-	0	-	0	-	wzi50	KL51	K51	?-	Good	0.9993	KL51_07_wcaJ	O3b	O3b	none	Very high	0.9908		aac(6')-Ib-cr.v2;aadA16*;aadA2^	-	-	qnrB6^	-	-	-	arr-3	sul1;sul1*	tet(A).v1;tet(B).v2*;tetR*	-	dfrA12;dfrA27
GCA_004830405.1_ASM483040v1_genomic	Klebsiella pneumoniae	strong	93	178410	738920	5604222	no	-	ST16	1	2	7	11	ybt 9; ICEKp3	174	-	0	-	0	-	0	-	0	-	wzi50	KL51	K51	none	Very high	0.9994		O3b	O3b	none	Very high	0.9908		aac(6')-Ib'.v1;aadA*;aadA2^	-	-	-	-	-	-	-	sul1	tet(B).v2*;tetR*	-	dfrA12
GCA_004830435.1_ASM483043v1_genomic	Klebsiella pneumoniae	strong	93	265099	506453	5613957	no	-	ST16	1	2	8	12	ybt 9; ICEKp3	174	-	0	-	0	-	0	-	0	-	wzi50	KL51	K51	-	High	0.9994	KL51_12_wzx	O3b	O3b	none	Very high	0.9908		aac(6')-Ib'.v1;aadA*;aadA2^	-	-	-	-	-	-	-	sul1	tet(B).v2*;tetR*	-	dfrA12
GCA_004830485.1_ASM483048v1_genomic	Klebsiella pneumoniae	strong	82	172434	896308	5568781	no	-	ST16	1	2	8	11	ybt 9; ICEKp3 (incomplete)	174-1LV	-	0	-	0	-	0	-	0	-	wzi50	KL51	K51	?	Good	0.9994		O3b	O3b	none	Very high	0.9908		aac(6')-Ib'.v1;aadA*;aadA2^	-	-	-	-	-	-	-	sul1	tet(B).v2*;tetR*	-	dfrA12
GCA_004830495.1_ASM483049v1_genomic	Klebsiella pneumoniae	strong	81	150317	782509	5436454	no	-	ST16	1	2	7	8	ybt 9; ICEKp3	174-1LV	-	0	-	0	-	0	-	0	-	wzi50	KL51	K51	none	Very high	0.9994		O3b	O3b	none	Very high	0.9908		aadA2^	-	-	-	-	-	-	-	sul1	tet(B).v2*;tetR*	-	dfrA12
GCA_004830515.1_ASM483051v1_genomic	Klebsiella pneumoniae	strong	93	150881	403335	5532178	no	-	ST16	1	2	10	16	ybt 9; ICEKp3	174-1LV	-	0	-	0	-	0	-	0	-	wzi50	KL51	K51	none	Very high	0.9994		O3b	O3b	none	Very high	0.9906		aac(6')-Ib-cr.v2;aadA16*;aadA2^	-	-	qnrB6^	-	mphA	-	arr-3	sul1	tet(A).v1;tet(B).v2*;tetR*	-	dfrA12;dfrA27
GCA_004830585.1_ASM483058v1_genomic	Klebsiella pneumoniae	strong	103	157426	408288	5528972	no	-	ST16	1	2	10	16	ybt 9; ICEKp3	174	-	0	-	0	-	0	-	0	-	wzi50	KL51	K51	none	Very high	0.9994		O3b	O3b	none	Very high	0.9906		aac(6')-Ib-cr.v2;aadA16*;aadA2^	-	-	qnrB6^	-	mphA	-	arr-3	sul1	tet(A).v1;tet(B).v2*;tetR*	-	dfrA12;dfrA27
GCA_004830595.1_ASM483059v1_genomic	Klebsiella pneumoniae	strong	83	175955	989010	5566627	no	-	ST16	1	2	6	8	ybt 9; ICEKp3	174	-	0	-	0	-	0	-	0	-	wzi50	KL51	K51	?-	Good	0.9994	KL51_14_wcoZ	O3b	O3b	none	Very high	0.9908		aac(6')-Ib'.v1;aadA*	-	-	-	-	-	-	-	-	tet(B).v2*;tetR*	-	-
GCA_004830615.1_ASM483061v1_genomic	Klebsiella pneumoniae	strong	109	171181	739019	5545583	no	-	ST16	1	2	7	11	ybt 9; ICEKp3	174	-	0	-	0	-	0	-	0	-	wzi50	KL51	K51	none	Very high	0.9994		O3b	O3b	none	Very high	0.9908		aac(6')-Ib'.v1;aadA*;aadA2^	-	-	-	-	-	-	-	sul1	tet(B).v2*;tetR*	-	dfrA12
GCA_004830665.1_ASM483066v1_genomic	Klebsiella pneumoniae	strong	162	128296	557677	5648321	no	-	ST16	1	2	8	14	ybt 9; ICEKp3	174	-	0	-	0	-	0	-	0	-	wzi50	KL51	K51	?	Good	0.9993		O3b	O3b	none	Very high	0.9908		aac(6')-Ib'.v1;aadA*;aadA2^	-	-	qnrS1	-	-	-	-	sul1	tet(B).v2*;tetR*	-	dfrA12
GCA_004830685.1_ASM483068v1_genomic	Klebsiella pneumoniae	strong	68	221590	743728	5402675	no	-	ST16	1	2	7	7	ybt 9; ICEKp3	174	-	0	-	0	-	0	-	0	-	wzi50	KL51	K51	none	Very high	0.9994		O3b	O3b	none	Very high	0.9908		aadA2^	-	-	-	-	-	-	-	sul1	tet(B).v2*;tetR*	-	dfrA12
GCA_004830705.1_ASM483070v1_genomic	Klebsiella pneumoniae	strong	123	152202	514698	5587205	no	-	ST16	1	2	11	19	ybt 10; ICEKp4	91-2LV	-	0	-	0	-	0	-	0	-	wzi50	KL51	K51	none	Very high	0.9994		O3b	O3b	none	Very high	0.9908		aac(3)-IId^;aac(6')-Ib-cr.v2;aadA16*;aadA2^;aph3-Ia.v1;strA.v1^;strB.v1	-	-	-	-	mphA	CatB4.v1?	arr-3	sul1;sul1;sul2*	tet(A).v1	-	dfrA12;dfrA27
GCA_004830715.1_ASM483071v1_genomic	Klebsiella pneumoniae	strong	101	159263	526234	5600155	no	-	ST16	1	2	8	12	ybt 9; ICEKp3	174	-	0	-	0	-	0	-	0	-	wzi50	KL51	K51	none	Very high	0.9994		O3b	O3b	none	Very high	0.9908		aac(6')-Ib'.v1;aadA*;aadA2^	-	-	-	-	-	-	-	sul1	tet(B).v2*;tetR*	-	dfrA12
GCA_004830745.1_ASM483074v1_genomic	Klebsiella pneumoniae	strong	96	206001	895698	5514940	no	-	ST16	1	2	7	11	ybt 9; ICEKp3	174	-	0	-	0	-	0	-	0	-	wzi50	KL51	K51	none	Very high	0.9994		O3b	O3b	none	Very high	0.9908		aac(6')-Ib'.v1;aadA*;aadA2^	-	-	-	-	-	-	-	sul1	tet(B).v2*;tetR*	-	dfrA12
GCA_004830755.1_ASM483075v1_genomic	Klebsiella pneumoniae	strong	93	135396	777629	5534464	no	-	ST16	1	2	6	6	ybt 9; ICEKp3	174-1LV	-	0	-	0	-	0	-	0	-	wzi50	KL51	K51	?	Good	0.9994		O3b	O3b	none	Very high	0.9908		aadA2^	-	-	-	-	-	-	-	sul1	-	-	dfrA12
GCA_004830785.1_ASM483078v1_genomic	Klebsiella pneumoniae	strong	86	206001	1030563	5523676	no	-	ST16	1	2	7	11	ybt 9; ICEKp3 (truncated)	174-1LV	-	0	-	0	-	0	-	0	-	wzi50	KL51	K51	none	Very high	0.9994		O3b	O3b	-	High	0.9906	O3b_08_wbdC	aac(6')-Ib'.v1;aadA*;aadA2^	-	-	-	-	-	-	-	sul1	tet(B).v2*;tetR*	-	dfrA12
GCA_004830845.1_ASM483084v1_genomic	Klebsiella pneumoniae	strong	70	178410	895999	5519800	no	-	ST16	1	3	9	12	ybt 9; ICEKp3	174	-	0	-	0	-	0	-	0	-	wzi50	KL51	K51	?-+	Good	0.9993	KL51_03_wzi,KL51_12_wzx	O3b	O3b	none	Very high	0.9908		aac(6')-Ib'.v1;aadA*;aadA2^	-	-	-	-	-	-	-	sul1	tet(B).v2*;tetR*	-	dfrA12
GCA_004830885.1_ASM483088v1_genomic	Klebsiella pneumoniae	strong	87	177831	634032	5502286	no	-	ST16	1	2	8	12	ybt 9; ICEKp3	174	-	0	-	0	-	0	-	0	-	wzi50	KL51	K51	none	Very high	0.9994		O3b	O3b	none	Very high	0.9908		aac(6')-Ib'.v1;aadA*;aadA2^	-	-	-	-	-	-	-	sul1	tet(B).v2*;tetR*	-	dfrA12
GCA_004830915.1_ASM483091v1_genomic	Klebsiella pneumoniae	strong	103	162057	471388	5597660	no	-	ST16	1	2	8	12	ybt 9; ICEKp3	174	-	0	-	0	-	0	-	0	-	wzi50	KL51	K51	none	Very high	0.9994		O3b	O3b	none	Very high	0.9908		aac(6')-Ib'.v1;aadA*;aadA2^	-	-	-	-	-	-	-	sul1	tet(B).v2*;tetR*	-	dfrA12
GCA_004830925.1_ASM483092v1_genomic	Klebsiella pneumoniae	strong	81	250622	738915	5516795	no	-	ST16	1	2	8	12	ybt 9; ICEKp3	174	-	0	-	0	-	0	-	0	-	wzi50	KL51	K51	none	Very high	0.9994		O3b	O3b	none	Very high	0.9908		aac(6')-Ib'.v1;aadA*;aadA2^	-	-	-	-	-	-	-	sul1	tet(B).v2*;tetR*	-	dfrA12
GCA_004830945.1_ASM483094v1_genomic	Klebsiella pneumoniae	strong	92	127012	895663	5596010	no	-	ST16	1	2	10	16	ybt 9; ICEKp3 (truncated)	174-1LV	-	0	-	0	-	0	-	0	-	wzi50	KL51	K51	?-	Good	0.9993	KL51_07_wcaJ	O3b	O3b	none	Very high	0.9908		aac(6')-Ib-cr.v2;aadA16*;aadA2^	-	-	qnrB6^	-	mphA	-	arr-3	sul1	tet(A).v1;tet(B).v2*;tetR*	-	dfrA12;dfrA27
GCA_004830965.1_ASM483096v1_genomic	Klebsiella pneumoniae	strong	97	182337	403467	5598555	no	-	ST16	1	2	8	12	ybt 9; ICEKp3	174	-	0	-	0	-	0	-	0	-	wzi50	KL51	K51	none	Very high	0.9994		O3b	O3b	none	Very high	0.9908		aac(6')-Ib'.v1;aadA*;aadA2^	-	-	-	-	-	-	-	sul1	tet(B).v2*;tetR*	-	dfrA12
GCA_004831005.1_ASM483100v1_genomic	Klebsiella pneumoniae	strong	67	178410	738911	5406130	no	-	ST16	1	2	7	8	ybt 9; ICEKp3	174	-	0	-	0	-	0	-	0	-	wzi50	KL51	K51	none	Very high	0.9994		O3b	O3b	none	Very high	0.9906		aadA2^	-	-	-	-	-	-	-	sul1	tet(B).v2*;tetR*	-	dfrA12
GCA_004831045.1_ASM483104v1_genomic	Klebsiella pneumoniae	strong	79	209697	748715	5512966	no	-	ST16	1	2	8	12	ybt 9; ICEKp3	174	-	0	-	0	-	0	-	0	-	wzi50	KL51	K51	none	Very high	0.9994		O3b	O3b	none	Very high	0.9908		aac(6')-Ib'.v1;aadA*;aadA2^	-	-	-	-	-	-	-	sul1	tet(B).v2*;tetR*	-	dfrA12
GCA_004831065.1_ASM483106v1_genomic	Klebsiella pneumoniae	strong	75	219402	989359	5522798	no	-	ST16	1	2	7	11	ybt 9; ICEKp3	174	-	0	-	0	-	0	-	0	-	wzi50	KL51	K51	-	High	0.9994	KL51_14_wcoZ	O3b	O3b	none	Very high	0.9908		aac(6')-Ib'.v1;aadA*;aadA2^	-	-	-	-	-	-	-	sul1	tet(B).v2*;tetR*	-	dfrA12
GCA_004831095.1_ASM483109v1_genomic	Klebsiella pneumoniae	strong	99	142938	650383	5581160	no	-	ST16	1	2	8	11	ybt 9; ICEKp3 (truncated)	174-1LV	-	0	-	0	-	0	-	0	-	wzi50	KL51	K51	?	Good	0.9994		O3b	O3b	none	Very high	0.9908		aac(6')-Ib'.v1;aadA*;aadA2^	-	-	-	-	-	-	-	sul1	tet(B).v2*;tetR*	-	dfrA12
GCA_004831125.1_ASM483112v1_genomic	Klebsiella pneumoniae	strong	97	178410	989064	5602142	no	-	ST16	1	2	8	12	ybt 9; ICEKp3	174	-	0	-	0	-	0	-	0	-	wzi50	KL51	K51	-	High	0.9994	KL51_14_wcoZ	O3b	O3b	none	Very high	0.9908		aac(6')-Ib'.v1;aadA*;aadA2^	-	-	-	-	-	-	-	sul1	tet(B).v2*;tetR*	-	dfrA12
GCA_004831255.1_ASM483125v1_genomic	Klebsiella pneumoniae	strong	98	210078	895699	5571136	no	-	ST16	1	2	8	12	ybt 9; ICEKp3	174	-	0	-	0	-	0	-	0	-	wzi50	KL51	K51	none	Very high	0.9994		O3b	O3b	none	Very high	0.9908		aac(6')-Ib'.v1;aadA*;aadA2^	-	-	-	-	-	-	-	sul1	tet(B).v2*;tetR*	-	dfrA12
GCA_004831275.1_ASM483127v1_genomic	Klebsiella pneumoniae	strong	73	152204	650383	5403482	no	-	ST16	1	2	7	7	ybt 9; ICEKp3	174	-	0	-	0	-	0	-	0	-	wzi50	KL51	K51	?	Good	0.9994		O3b	O3b	none	Very high	0.9908		aadA2^	-	-	-	-	-	-	-	sul1	tet(B).v2*;tetR*	-	dfrA12
GCA_004831285.1_ASM483128v1_genomic	Klebsiella pneumoniae	strong	99	161019	505959	5519882	no	-	ST16	1	2	7	11	ybt 9; ICEKp3	174	-	0	-	0	-	0	-	0	-	wzi50	KL51	K51	none	Very high	0.9994		O3b	O3b	-	High	0.9906	O3b_08_wbdC	aac(6')-Ib'.v1;aadA*;aadA2^	-	-	-	-	-	-	-	sul1	tet(B).v2*;tetR*	-	dfrA12
GCA_004831355.1_ASM483135v1_genomic	Klebsiella pneumoniae	strong	109	178410	896723	5549541	no	-	ST16	1	2	7	11	ybt 9; ICEKp3	174	-	0	-	0	-	0	-	0	-	wzi50	KL51	K51	none	Very high	0.9994		O3b	O3b	none	Very high	0.9908		aac(6')-Ib'.v1;aadA*;aadA2^	-	-	-	-	-	-	-	sul1	tet(B).v2*;tetR*	-	dfrA12
GCA_004831385.1_ASM483138v1_genomic	Klebsiella pneumoniae	strong	90	206817	782487	5518192	no	-	ST16	1	2	7	11	ybt 9; ICEKp3 (truncated)	174-1LV	-	0	-	0	-	0	-	0	-	wzi50	KL51	K51	-	High	0.9994	KL51_14_wcoZ	O3b	O3b	none	Very high	0.9908		aac(6')-Ib'.v1;aadA*;aadA2^	-	-	-	-	-	-	-	sul1	tet(B).v2*;tetR*	-	dfrA12
GCA_004831405.1_ASM483140v1_genomic	Klebsiella pneumoniae	strong	74	177856	582527	5404647	no	-	ST16	1	2	7	8	ybt 9; ICEKp3	174	-	0	-	0	-	0	-	0	-	wzi50	KL51	K51	none	Very high	0.9994		O3b	O3b	?-	Good	0.9905	O3b_02_manB	aadA2^	-	-	-	-	-	-	-	sul1	tet(B).v2*;tetR*	-	dfrA12
GCA_004831425.1_ASM483142v1_genomic	Klebsiella pneumoniae	strong	86	209697	738778	5521459	no	-	ST16	1	2	7	12	ybt 9; ICEKp3	174	-	0	-	0	-	0	-	0	-	wzi50	KL51	K51	none	Very high	0.9994		O3b	O3b	-	High	0.9906	O3b_08_wbdC	aac(6')-Ib'.v1;aadA*;aadA2^	-	-	-	-	-	-	-	sul1;sul1*	tet(B).v2*;tetR*	-	dfrA12
GCA_004831455.1_ASM483145v1_genomic	Klebsiella pneumoniae	strong	74	172542	896280	5435175	no	-	ST16	1	2	7	8	ybt 9; ICEKp3	174-1LV	-	0	-	0	-	0	-	0	-	wzi50	KL51	K51	-	High	0.9993	KL51_14_wcoZ	O3b	O3b	none	Very high	0.9908		aadA2^	-	-	-	-	-	-	-	sul1	tet(B).v2*;tetR*	-	dfrA12
GCA_004831485.1_ASM483148v1_genomic	Klebsiella pneumoniae	strong	84	172472	661744	5524727	no	-	ST16	1	2	7	11	ybt 9; ICEKp3	174	-	0	-	0	-	0	-	0	-	wzi50	KL51	K51	none	Very high	0.9994		O3b	O3b	-	High	0.9906	O3b_08_wbdC	aac(6')-Ib'.v1;aadA*;aadA2^	-	-	-	-	-	-	-	sul1	tet(B).v2*;tetR*	-	dfrA12
GCA_004831495.1_ASM483149v1_genomic	Klebsiella pneumoniae	strong	84	209920	1069353	5516857	no	-	ST16	1	2	8	12	ybt 9; ICEKp3	174	-	0	-	0	-	0	-	0	-	wzi50	KL51	K51	none	Very high	0.9994		O3b	O3b	none	Very high	0.9908		aac(6')-Ib'.v1;aadA*;aadA2^	-	-	-	-	-	-	-	sul1	tet(B).v2*;tetR*	-	dfrA12
GCA_004831525.1_ASM483152v1_genomic	Klebsiella pneumoniae	strong	88	209698	840284	5512614	no	-	ST16	1	2	8	12	ybt 9; ICEKp3	174	-	0	-	0	-	0	-	0	-	wzi50	KL51	K51	none	Very high	0.9994		O3b	O3b	none	Very high	0.9908		aac(6')-Ib'.v1;aadA*;aadA2^	-	-	-	-	-	-	-	sul1	tet(B).v2*;tetR*	-	dfrA12
GCA_004831555.1_ASM483155v1_genomic	Klebsiella pneumoniae	strong	85	219645	650383	5551468	no	-	ST16	1	2	8	12	ybt 9; ICEKp3	174-1LV	-	0	-	0	-	0	-	0	-	wzi50	KL51	K51	none	Very high	0.9994		O3b	O3b	none	Very high	0.9908		aac(6')-Ib'.v1;aadA*;aadA2^	-	-	-	-	-	-	-	sul1	tet(B).v2*;tetR*	-	dfrA12
GCA_004831565.1_ASM483156v1_genomic	Klebsiella pneumoniae	strong	92	172434	895699	5515474	no	-	ST16	1	2	8	12	ybt 9; ICEKp3	174	-	0	-	0	-	0	-	0	-	wzi50	KL51	K51	?	Good	0.9994		O3b	O3b	none	Very high	0.9908		aac(6')-Ib'.v1;aadA*;aadA2^	-	-	-	-	-	-	-	sul1	tet(B).v2*;tetR*	-	dfrA12
GCA_004831585.1_ASM483158v1_genomic	Klebsiella pneumoniae	strong	96	178410	506242	5588954	no	-	ST16	1	2	8	12	ybt 9; ICEKp3	174	-	0	-	0	-	0	-	0	-	wzi50	KL51	K51	none	Very high	0.9994		O3b	O3b	none	Very high	0.9908		aac(6')-Ib'.v1;aadA*;aadA2^	-	-	-	-	-	-	-	sul1	tet(B).v2*;tetR*	-	dfrA12
GCA_004831595.1_ASM483159v1_genomic	Klebsiella pneumoniae	strong	92	163634	650789	5531122	no	-	ST16	1	2	10	16	ybt 9; ICEKp3	174	-	0	-	0	-	0	-	0	-	wzi50	KL51	K51	none	Very high	0.9994		O3b	O3b	none	Very high	0.9906		aac(6')-Ib-cr.v2;aadA16*;aadA2^	-	-	qnrB6^	-	mphA	-	arr-3	sul1	tet(A).v1;tet(B).v2*;tetR*	-	dfrA12;dfrA27
GCA_004831635.1_ASM483163v1_genomic	Klebsiella pneumoniae	strong	90	152201	308279	5437813	no	-	ST16	1	2	7	8	ybt 9; ICEKp3	174-1LV	-	0	-	0	-	0	-	0	-	wzi50	KL51	K51	none	Very high	0.9994		O3b	O3b	none	Very high	0.9908		aadA2^	-	-	-	-	-	-	-	sul1	tet(B).v2*;tetR*	-	dfrA12
GCA_004831655.1_ASM483165v1_genomic	Klebsiella pneumoniae	strong	106	114425	277111	5498134	no	-	ST16	1	2	6	6	ybt 9; ICEKp3	174-1LV	-	0	-	0	-	0	-	0	-	wzi50	KL51	K51	?	Good	0.9994		O3b	O3b	none	Very high	0.9908		aadA2^	-	-	-	-	-	-	-	sul1	-	-	dfrA12
GCA_004831665.1_ASM483166v1_genomic	Klebsiella pneumoniae	strong	94	156062	427186	5579937	no	-	ST16	1	2	8	12	ybt 9; ICEKp3	174	-	0	-	0	-	0	-	0	-	wzi50	KL51	K51	?-	Good	0.9994	KL51_14_wcoZ	O3b	O3b	none	Very high	0.9908		aac(6')-Ib'.v1;aadA*;aadA2^	-	-	-	-	-	-	-	sul1	tet(B).v2*;tetR*	-	dfrA12
GCA_004831675.1_ASM483167v1_genomic	Klebsiella pneumoniae	strong	91	177831	591127	5535870	no	-	ST16	1	2	8	12	ybt 9; ICEKp3 (truncated)	174-1LV	-	0	-	0	-	0	-	0	-	wzi50	KL51	K51	none	Very high	0.9994		O3b	O3b	none	Very high	0.9908		aac(6')-Ib'.v1;aadA*;aadA2^	-	-	-	-	-	-	-	sul1	tet(B).v2*;tetR*	-	dfrA12
GCA_004831695.1_ASM483169v1_genomic	Klebsiella pneumoniae	strong	108	172472	650383	5567509	no	-	ST16	1	2	8	12	ybt 9; ICEKp3	174	-	0	-	0	-	0	-	0	-	wzi50	KL51	K51	none	Very high	0.9994		O3b	O3b	none	Very high	0.9908		aac(6')-Ib'.v1;aadA*;aadA2^	-	-	-	-	-	-	-	sul1	tet(B).v2*;tetR*	-	dfrA12
GCA_004831735.1_ASM483173v1_genomic	Klebsiella pneumoniae	strong	81	175206	463648	5492725	no	-	ST16	1	2	9	13	ybt 9; ICEKp3	174	-	0	-	0	-	0	-	0	-	wzi50	KL51	K51	none	Very high	0.9994		O3b	O3b	none	Very high	0.9906		aac(6')-Ib-cr.v2;aadA16*;aadA2^	-	-	qnrB6^	-	mphA	-	arr-3	sul1	tet(B).v2*;tetR*	-	dfrA12;dfrA27
GCA_004831755.1_ASM483175v1_genomic	Klebsiella pneumoniae	strong	90	177831	569035	5510792	no	-	ST16	1	2	8	11	ybt 9; ICEKp3 (incomplete)	174-1LV	-	0	-	0	-	0	-	0	-	wzi50	KL51	K51	?	Good	0.9994		O3b	O3b	none	Very high	0.9908		aac(6')-Ib'.v1;aadA*;aadA2^	-	-	-	-	-	-	-	sul1	tet(B).v2*;tetR*	-	dfrA12
GCA_004831765.1_ASM483176v1_genomic	Klebsiella pneumoniae	strong	75	265099	989369	5516500	no	-	ST16	1	2	8	12	ybt 9; ICEKp3	174	-	0	-	0	-	0	-	0	-	wzi50	KL51	K51	none	Very high	0.9994		O3b	O3b	none	Very high	0.9908		aac(6')-Ib'.v1;aadA*;aadA2^	-	-	-	-	-	-	-	sul1	tet(B).v2*;tetR*	-	dfrA12
GCA_004831775.1_ASM483177v1_genomic	Klebsiella pneumoniae	strong	89	219648	604784	5623276	no	-	ST16	1	2	8	9	ybt 9; ICEKp3	174	-	0	-	0	-	0	-	0	-	wzi50	KL51	K51	none	Very high	0.9994		O3b	O3b	none	Very high	0.9908		aadA2^	-	-	-	-	-	-	-	sul1	tet(B).v2*;tetR*	-	dfrA12
GCA_004831835.1_ASM483183v1_genomic	Klebsiella pneumoniae	strong	96	163312	575516	5522239	no	-	ST16	1	2	7	12	ybt 9; ICEKp3	174	-	0	-	0	-	0	-	0	-	wzi50	KL51	K51	none	Very high	0.9994		O3b	O3b	-	High	0.9906	O3b_08_wbdC	aac(6')-Ib'.v1;aadA*;aadA2^	-	-	-	-	-	-	-	sul1;sul1*	tet(B).v2*;tetR*	-	dfrA12
GCA_004831855.1_ASM483185v1_genomic	Klebsiella pneumoniae	strong	95	114970	468509	5437381	no	-	ST16	1	2	7	8	ybt 9; ICEKp3	174-1LV	-	0	-	0	-	0	-	0	-	wzi50	KL51	K51	-	High	0.9994	KL51_14_wcoZ	O3b	O3b	none	Very high	0.9907		aadA2^	-	-	-	-	-	-	-	sul1	tet(B).v2*;tetR*	-	dfrA12
GCA_004831865.1_ASM483186v1_genomic	Klebsiella pneumoniae	strong	147	205422	896316	5631899	no	-	ST16	1	2	10	17	ybt 9; ICEKp3 (incomplete)	174-1LV	-	0	-	0	-	0	-	0	-	wzi50	KL51	K51	?	Good	0.9994		O3b	O3b	none	Very high	0.9908		aac(6')-Ib'.v1;aadA*;aadA16*;aadA2^	-	-	qnrB6^	-	mphA	-	arr-3	sul1	tet(A).v1;tet(B).v2*;tetR*	-	dfrA12;dfrA27
GCA_004831915.1_ASM483191v1_genomic	Klebsiella pneumoniae	strong	86	213810	675875	5509597	no	-	ST16	1	2	8	12	ybt 9; ICEKp3	174	-	0	-	0	-	0	-	0	-	wzi50	KL51	K51	none	Very high	0.9994		O3b	O3b	none	Very high	0.9908		aac(6')-Ib'.v1;aadA*;aadA2^	-	-	-	-	-	-	-	sul1	tet(B).v2*;tetR*	-	dfrA12
GCA_004831925.1_ASM483192v1_genomic	Klebsiella pneumoniae	strong	89	172472	840613	5517951	no	-	ST16	1	2	8	12	ybt 9; ICEKp3	174	-	0	-	0	-	0	-	0	-	wzi50	KL51	K51	?	Good	0.9994		O3b	O3b	none	Very high	0.9908		aac(6')-Ib'.v1;aadA*;aadA2^	-	-	-	-	-	-	-	sul1	tet(B).v2*;tetR*	-	dfrA12
GCA_004831945.1_ASM483194v1_genomic	Klebsiella pneumoniae	strong	93	211631	575827	5537637	no	-	ST16	1	3	9	12	ybt 9; ICEKp3	174	-	0	-	0	-	0	-	0	-	wzi50	KL51	K51	none	Very high	0.9994		O3b	O3b	none	Very high	0.9908		aac(6')-Ib'.v1;aadA*;aadA2^	-	-	-	-	-	-	-	sul1	tet(B).v2*;tetR*	-	dfrA12
GCA_004831955.1_ASM483195v1_genomic	Klebsiella pneumoniae	strong	76	165404	693474	5487753	no	-	ST16	1	2	8	13	ybt 9; ICEKp3	174	-	0	-	0	-	0	-	0	-	wzi50	KL51	K51	?	Good	0.9994		O3b	O3b	none	Very high	0.9908		aac(6')-Ib'.v1;aadA*;aadA2^	-	-	-	-	-	-	-	sul1;sul1*	tet(B).v2*;tetR*	-	dfrA12
GCA_004831985.1_ASM483198v1_genomic	Klebsiella pneumoniae	strong	74	177831	735190	5519794	no	-	ST16	1	2	8	12	ybt 9; ICEKp3	174	-	0	-	0	-	0	-	0	-	wzi50	KL51	K51	?-+	Good	0.9994	KL51_03_wzi	O3b	O3b	-	High	0.9907	O3b_02_manB	aac(6')-Ib'.v1;aadA*;aadA2^	-	-	-	-	-	-	-	sul1	tet(B).v2*;tetR*	-	dfrA12
GCA_004832005.1_ASM483200v1_genomic	Klebsiella pneumoniae	strong	80	209697	989665	5516671	no	-	ST16	1	2	8	12	ybt 9; ICEKp3	174	-	0	-	0	-	0	-	0	-	wzi50	KL51	K51	none	Very high	0.9994		O3b	O3b	none	Very high	0.9908		aac(6')-Ib'.v1;aadA*;aadA2^	-	-	-	-	-	-	-	sul1	tet(B).v2*;tetR*	-	dfrA12
GCA_004832025.1_ASM483202v1_genomic	Klebsiella pneumoniae	strong	85	178410	650383	5510890	no	-	ST16	1	2	8	12	ybt 9; ICEKp3	174	-	0	-	0	-	0	-	0	-	wzi50	KL51	K51	none	Very high	0.9994		O3b	O3b	none	Very high	0.9908		aac(6')-Ib'.v1;aadA*;aadA2^	-	-	-	-	-	-	-	sul1	tet(B).v2*;tetR*	-	dfrA12
GCA_004832035.1_ASM483203v1_genomic	Klebsiella pneumoniae	strong	77	209697	738614	5517798	no	-	ST16	1	2	8	12	ybt 9; ICEKp3	174-1LV	-	0	-	0	-	0	-	0	-	wzi50	KL51	K51	none	Very high	0.9994		O3b	O3b	none	Very high	0.9908		aac(6')-Ib'.v1;aadA*;aadA2^	-	-	-	-	-	-	-	sul1	tet(B).v2*;tetR*	-	dfrA12
GCA_004832065.1_ASM483206v1_genomic	Klebsiella pneumoniae	strong	89	162051	839538	5517275	no	-	ST16	1	2	8	12	ybt 9; ICEKp3	174-1LV	-	0	-	0	-	0	-	0	-	wzi50	KL51	K51	none	Very high	0.9994		O3b	O3b	none	Very high	0.9908		aac(6')-Ib'.v1;aadA*;aadA2^	-	-	-	-	-	-	-	sul1	tet(B).v2*;tetR*	-	dfrA12
GCA_004832095.1_ASM483209v1_genomic	Klebsiella pneumoniae	strong	85	150317	782447	5504877	no	-	ST16	1	2	7	9	ybt 9; ICEKp3 (incomplete)	174-1LV	-	0	-	0	-	0	-	0	-	wzi50	KL51	K51	?	Good	0.9994		O3b	O3b	none	Very high	0.9908		aac(6')-Ib'.v1;aadA*;aadA2^	-	-	-	-	-	-	-	sul1	-	-	dfrA12
GCA_004832105.1_ASM483210v1_genomic	Klebsiella pneumoniae	strong	77	152053	583789	5400975	no	-	ST16	1	2	7	8	ybt 9; ICEKp3	174	-	0	-	0	-	0	-	0	-	wzi50	KL51	K51	?	Good	0.9994		O3b	O3b	none	Very high	0.9908		aadA2^	-	-	-	-	-	-	-	sul1	tet(B).v2*;tetR*	-	dfrA12
GCA_004832135.1_ASM483213v1_genomic	Klebsiella pneumoniae	strong	100	199209	403328	5536135	no	-	ST16	1	2	8	12	ybt 9; ICEKp3	174	-	0	-	0	-	0	-	0	-	wzi50	KL51	K51	none	Very high	0.9994		O3b	O3b	none	Very high	0.9908		aac(6')-Ib'.v1;aadA*;aadA2^	-	-	-	-	-	-	-	sul1	tet(B).v2*;tetR*	-	dfrA12
GCA_004832145.1_ASM483214v1_genomic	Klebsiella pneumoniae	strong	74	148767	590001	5406544	no	-	ST16	1	2	7	8	ybt 9; ICEKp3	174	-	0	-	0	-	0	-	0	-	wzi50	KL51	K51	?	Good	0.9994		O3b	O3b	none	Very high	0.9908		aadA2^	-	-	-	-	-	-	-	sul1	tet(B).v2*;tetR*	-	dfrA12
GCA_004832165.1_ASM483216v1_genomic	Klebsiella pneumoniae	strong	104	163634	568879	5565691	no	-	ST16	1	2	8	12	ybt 9; ICEKp3	174	-	0	-	0	-	0	-	0	-	wzi50	KL51	K51	none	Very high	0.9994		O3b	O3b	none	Very high	0.9908		aac(6')-Ib'.v1;aadA*;aadA2^	-	-	-	-	-	-	-	sul1	tet(B).v2*;tetR*	-	dfrA12
GCA_004832175.1_ASM483217v1_genomic	Klebsiella pneumoniae	strong	73	182427	924711	5523667	no	-	ST16	1	2	8	12	ybt 9; ICEKp3	174	-	0	-	0	-	0	-	0	-	wzi50	KL51	K51	?-+	Good	0.9994	KL51_03_wzi	O3b	O3b	none	Very high	0.9907		aac(6')-Ib'.v1;aadA*;aadA2^	-	-	-	-	-	-	-	sul1	tet(B).v2*;tetR*	-	dfrA12
GCA_004832195.1_ASM483219v1_genomic	Klebsiella pneumoniae	strong	88	209616	650383	5504744	no	-	ST16	1	2	7	9	ybt 9; ICEKp3 (incomplete)	174-1LV	-	0	-	0	-	0	-	0	-	wzi50	KL51	K51	?	Good	0.9994		O3b	O3b	none	Very high	0.9908		aac(6')-Ib'.v1;aadA*;aadA2^	-	-	-	-	-	-	-	sul1	-	-	dfrA12
GCA_004832255.1_ASM483225v1_genomic	Klebsiella pneumoniae	strong	89	265099	920969	5515606	no	-	ST16	1	2	8	12	ybt 9; ICEKp3	174	-	0	-	0	-	0	-	0	-	wzi50	KL51	K51	none	Very high	0.9994		O3b	O3b	none	Very high	0.9908		aac(6')-Ib'.v1;aadA*;aadA2^	-	-	-	-	-	-	-	sul1	tet(B).v2*;tetR*	-	dfrA12
GCA_004832265.1_ASM483226v1_genomic	Klebsiella pneumoniae	strong	100	177859	474377	5542640	no	-	ST16	1	2	8	12	ybt 9; ICEKp3 (truncated)	174-1LV	-	0	-	0	-	0	-	0	-	wzi50	KL51	K51	none	Very high	0.9994		O3b	O3b	none	Very high	0.9908		aac(6')-Ib'.v1;aadA*;aadA2^	-	-	-	-	-	-	-	sul1	tet(B).v2*;tetR*	-	dfrA12
GCA_004832275.1_ASM483227v1_genomic	Klebsiella pneumoniae	strong	91	265603	989671	5548729	no	-	ST16	1	2	7	11	ybt 9; ICEKp3	174	-	0	-	0	-	0	-	0	-	wzi50	KL51	K51	none	Very high	0.9994		O3b	O3b	none	Very high	0.9908		aac(6')-Ib'.v1;aadA*;aadA2^	-	-	-	-	-	-	-	sul1	tet(B).v2*;tetR*	-	dfrA12
GCA_004832285.1_ASM483228v1_genomic	Klebsiella pneumoniae	strong	78	209697	989603	5519165	no	-	ST16	1	2	8	12	ybt 9; ICEKp3	174	-	0	-	0	-	0	-	0	-	wzi50	KL51	K51	-	High	0.9994	KL51_14_wcoZ	O3b	O3b	none	Very high	0.9908		aac(6')-Ib'.v1;aadA*;aadA2^	-	-	-	-	-	-	-	sul1	tet(B).v2*;tetR*	-	dfrA12
GCA_004832315.1_ASM483231v1_genomic	Klebsiella pneumoniae	strong	95	152201	358174	5547664	no	-	ST16	1	2	8	12	ybt 9; ICEKp3 (truncated)	174-1LV	-	0	-	0	-	0	-	0	-	wzi50	KL51	K51	none	Very high	0.9994		O3b	O3b	none	Very high	0.9908		aac(6')-Ib'.v1;aadA*;aadA2^	-	-	-	-	-	-	-	sul1	tet(B).v2*;tetR*	-	dfrA12
GCA_004832355.1_ASM483235v1_genomic	Klebsiella pneumoniae	strong	104	177831	463668	5604562	no	-	ST16	1	2	8	12	ybt 9; ICEKp3	174	-	0	-	0	-	0	-	0	-	wzi50	KL51	K51	none	Very high	0.9994		O3b	O3b	none	Very high	0.9908		aac(6')-Ib'.v1;aadA*;aadA2^	-	-	-	-	-	-	-	sul1	tet(B).v2*;tetR*	-	dfrA12
GCA_004832375.1_ASM483237v1_genomic	Klebsiella pneumoniae	strong	90	177859	358188	5548714	no	-	ST16	1	2	8	12	ybt 9; ICEKp3 (truncated)	174-1LV	-	0	-	0	-	0	-	0	-	wzi50	KL51	K51	none	Very high	0.9994		O3b	O3b	none	Very high	0.9908		aac(6')-Ib'.v1;aadA*;aadA2^	-	-	-	-	-	-	-	sul1	tet(B).v2*;tetR*	-	dfrA12
GCA_004832385.1_ASM483238v1_genomic	Klebsiella pneumoniae	strong	77	239172	891881	5530833	no	-	ST16	1	2	8	12	ybt 9; ICEKp3	174	-	0	-	0	-	0	-	0	-	wzi50	KL51	K51	none	Very high	0.9994		O3b	O3b	none	Very high	0.9907		aac(6')-Ib'.v1;aadA*;aadA2^	-	-	-	-	-	-	-	sul1	tet(B).v2*;tetR*	-	dfrA12
GCA_004832445.1_ASM483244v1_genomic	Klebsiella pneumoniae	strong	91	193430	779026	5564819	no	-	ST16	1	2	8	16	ybt 9; ICEKp3	174	-	0	-	0	-	0	-	0	-	wzi50	KL51	K51	?-+	Good	0.9994	KL51_03_wzi	O3b	O3b	none	Very high	0.9907		aac(6')-Ib'.v1;aadA*;aadA2^	-	-	qnrS1	-	-	-	-	sul1	tet(B).v2*;tetR*	-	dfrA12;dfrA14.v2*
GCA_004832455.1_ASM483245v1_genomic	Klebsiella pneumoniae	strong	87	168331	782450	5570130	no	-	ST16	1	2	8	12	ybt 9; ICEKp3	174-1LV	-	0	-	0	-	0	-	0	-	wzi50	KL51	K51	none	Very high	0.9994		O3b	O3b	none	Very high	0.9908		aac(6')-Ib'.v1;aadA*;aadA2^	-	-	-	-	-	-	-	sul1	tet(B).v2*;tetR*	-	dfrA12
GCA_004832465.1_ASM483246v1_genomic	Klebsiella pneumoniae	strong	88	172472	892181	5566238	no	-	ST16	1	2	8	16	ybt 9; ICEKp3	174	-	0	-	0	-	0	-	0	-	wzi50	KL51	K51	?-+	Good	0.9994	KL51_03_wzi	O3b	O3b	none	Very high	0.9908		aac(6')-Ib'.v1;aadA*;aadA2^	-	-	qnrS1	-	-	-	-	sul1	tet(B).v2*;tetR*	-	dfrA12;dfrA14.v2*
GCA_004832475.1_ASM483247v1_genomic	Klebsiella pneumoniae	strong	91	159272	808980	5566183	no	-	ST16	1	2	8	16	ybt 9; ICEKp3	174	-	0	-	0	-	0	-	0	-	wzi50	KL51	K51	?-+	Good	0.9994	KL51_03_wzi	O3b	O3b	none	Very high	0.9907		aac(6')-Ib'.v1;aadA*;aadA2^	-	-	qnrS1	-	-	-	-	sul1	tet(B).v2*;tetR*	-	dfrA12;dfrA14.v2*
GCA_004832485.1_ASM483248v1_genomic	Klebsiella pneumoniae	strong	82	149138	402707	5514869	no	-	ST16	1	2	8	12	ybt 9; ICEKp3	174	-	0	-	0	-	0	-	0	-	wzi50	KL51	K51	?-+	Good	0.9994	KL51_03_wzi	O3b	O3b	none	Very high	0.9907		aac(6')-Ib'.v1;aadA*;aadA2^	-	-	-	-	-	-	-	sul1	tet(B).v2*;tetR*	-	dfrA12
GCA_004832525.1_ASM483252v1_genomic	Klebsiella pneumoniae	strong	78	265100	734796	5568709	no	-	ST16	1	2	8	13	ybt 9; ICEKp3	174	-	0	-	0	-	0	-	0	-	wzi50	KL51	K51	?-+	Good	0.9994	KL51_03_wzi	O3b	O3b	none	Very high	0.9907		aac(6')-Ib'.v1;aadA*;aadA2^	-	-	-	-	-	-	-	sul1	tet(B).v2*;tetR*	-	dfrA12;dfrA14.v2*
GCA_004832555.1_ASM483255v1_genomic	Klebsiella pneumoniae	strong	99	190815	471388	5543742	no	-	ST16	1	2	8	12	ybt 9; ICEKp3 (truncated)	174-1LV	-	0	-	0	-	0	-	0	-	wzi50	KL51	K51	none	Very high	0.9994		O3b	O3b	none	Very high	0.9908		aac(6')-Ib'.v1;aadA*;aadA2^	-	-	-	-	-	-	-	sul1	tet(B).v2*;tetR*	-	dfrA12
GCA_004832565.1_ASM483256v1_genomic	Klebsiella pneumoniae	strong	83	178410	735413	5568773	no	-	ST16	1	2	8	16	ybt 9; ICEKp3	174	-	0	-	0	-	0	-	0	-	wzi50	KL51	K51	?-+	Good	0.9994	KL51_03_wzi	O3b	O3b	none	Very high	0.9907		aac(6')-Ib'.v1;aadA*;aadA2^	-	-	qnrS1	-	-	-	-	sul1	tet(B).v2*;tetR*	-	dfrA12;dfrA14.v2*
GCA_004832595.1_ASM483259v1_genomic	Klebsiella pneumoniae	strong	96	172434	895699	5453696	no	-	ST16	1	2	7	8	ybt 9; ICEKp3	174	-	0	-	0	-	0	-	0	-	wzi50	KL51	K51	none	Very high	0.9994		O3b	O3b	none	Very high	0.9908		aadA2^	-	-	-	-	-	-	-	sul1	tet(B).v2*;tetR*	-	dfrA12
GCA_004832625.1_ASM483262v1_genomic	Klebsiella pneumoniae	strong	86	182427	891880	5565385	no	-	ST16	1	2	8	16	ybt 9; ICEKp3	174	-	0	-	0	-	0	-	0	-	wzi50	KL51	K51	?-+	Good	0.9994	KL51_03_wzi	O3b	O3b	none	Very high	0.9907		aac(6')-Ib'.v1;aadA*;aadA2^	-	-	qnrS1	-	-	-	-	sul1	tet(B).v2*;tetR*	-	dfrA12;dfrA14.v2*
GCA_004832685.1_ASM483268v1_genomic	Klebsiella pneumoniae	strong	125	135396	255446	5494844	no	-	ST16	1	2	6	8	ybt 9; ICEKp3 (truncated)	174-1LV	-	0	-	0	-	0	-	0	-	wzi50	unknown (KL107)	unknown (KL107)	?-+	None	0.8526	KL107_05_wzb,KL107_06_wzc,KL107_07_wbaP,KL107_08,KL107_09,KL107_10,KL107_12,KL107_13,KL107_14,KL107_15	O3b	O3b	none	Very high	0.9908		aac(6')-Ib'.v1;aadA*	-	-	-	-	-	-	-	-	tet(B).v2*;tetR*	-	-
GCA_004832695.1_ASM483269v1_genomic	Klebsiella pneumoniae	strong	81	182252	895698	5516955	no	-	ST16	1	2	8	12	ybt 9; ICEKp3	174	-	0	-	0	-	0	-	0	-	wzi50	KL51	K51	?	Good	0.9994		O3b	O3b	none	Very high	0.9908		aac(6')-Ib'.v1;aadA*;aadA2^	-	-	-	-	-	-	-	sul1	tet(B).v2*;tetR*	-	dfrA12
GCA_004832745.1_ASM483274v1_genomic	Klebsiella pneumoniae	strong	99	175955	381439	5550096	no	-	ST16	1	2	8	12	ybt 9; ICEKp3 (truncated)	174-1LV	-	0	-	0	-	0	-	0	-	wzi50	KL51	K51	none	Very high	0.9994		O3b	O3b	none	Very high	0.9908		aac(6')-Ib'.v1;aadA*;aadA2^	-	-	-	-	-	-	-	sul1	tet(B).v2*;tetR*	-	dfrA12
GCA_004832765.1_ASM483276v1_genomic	Klebsiella pneumoniae	strong	89	190814	440283	5548388	no	-	ST16	1	2	8	12	ybt 9; ICEKp3 (truncated)	174-1LV	-	0	-	0	-	0	-	0	-	wzi50	KL51	K51	-	High	0.9994	KL51_12_wzx	O3b	O3b	none	Very high	0.9908		aac(6')-Ib'.v1;aadA*;aadA2^	-	-	-	-	-	-	-	sul1	tet(B).v2*;tetR*	-	dfrA12
GCA_004832775.1_ASM483277v1_genomic	Klebsiella pneumoniae	strong	141	103867	313602	5509711	no	-	ST16	1	2	8	12	ybt 9; ICEKp3 (truncated)	174-1LV	-	0	-	0	-	0	-	0	-	wzi50	unknown (KL107)	unknown (KL107)	?-+	None	0.8577	KL107_05_wzb,KL107_06_wzc,KL107_07_wbaP,KL107_08,KL107_09,KL107_10,KL107_12,KL107_13,KL107_14,KL107_15	O3b	O3b	none	Very high	0.9908		aac(6')-Ib'.v1;aadA*;aadA2^	-	-	-	-	-	-	-	sul1	tet(B).v2*;tetR*	-	dfrA12
GCA_004832805.1_ASM483280v1_genomic	Klebsiella pneumoniae	strong	84	172472	681350	5506946	no	-	ST16	1	2	8	12	ybt 9; ICEKp3	174	-	0	-	0	-	0	-	0	-	wzi50	unknown (KL51)	unknown (K51)	?-	None	0.999	KL51_09_wzy,KL51_10_wcuF,KL51_11_wcpA,KL51_12_wzx	O3b	O3b	none	Very high	0.9908		aac(6')-Ib'.v1;aadA*;aadA2^	-	-	-	-	-	-	-	sul1	tet(B).v2*;tetR*	-	dfrA12
GCA_004832825.1_ASM483282v1_genomic	Klebsiella pneumoniae	strong	81	182252	895666	5521731	no	-	ST16	1	2	8	12	ybt 9; ICEKp3	174	-	0	-	0	-	0	-	0	-	wzi50	KL51	K51	-	High	0.9994	KL51_12_wzx	O3b	O3b	none	Very high	0.9908		aac(6')-Ib'.v1;aadA*;aadA2^	-	-	-	-	-	-	-	sul1	tet(B).v2*;tetR*	-	dfrA12
GCA_004832865.1_ASM483286v1_genomic	Klebsiella pneumoniae	strong	73	210252	892498	5520589	no	-	ST16	1	2	8	12	ybt 9; ICEKp3	174	-	0	-	0	-	0	-	0	-	wzi50	KL51	K51	?-+	Good	0.9994	KL51_03_wzi	O3b	O3b	none	Very high	0.9907		aac(6')-Ib'.v1;aadA*;aadA2^	-	-	-	-	-	-	-	sul1	tet(B).v2*;tetR*	-	dfrA12
GCA_004832895.1_ASM483289v1_genomic	Klebsiella pneumoniae	strong	77	178410	597985	5517439	no	-	ST16	1	2	8	12	ybt 9; ICEKp3	174	-	0	-	0	-	0	-	0	-	wzi50	KL51	K51	?-+	Good	0.9994	KL51_03_wzi	O3b	O3b	none	Very high	0.9907		aac(6')-Ib'.v1;aadA*;aadA2^	-	-	-	-	-	-	-	sul1	tet(B).v2*;tetR*	-	dfrA12
GCA_004832905.1_ASM483290v1_genomic	Klebsiella pneumoniae	strong	98	172434	440457	5548069	no	-	ST16	1	2	8	12	ybt 9; ICEKp3 (truncated)	174-1LV	-	0	-	0	-	0	-	0	-	wzi50	KL51	K51	none	Very high	0.9994		O3b	O3b	none	Very high	0.9908		aac(6')-Ib'.v1;aadA*;aadA2^	-	-	-	-	-	-	-	sul1	tet(B).v2*;tetR*	-	dfrA12
GCA_004832915.1_ASM483291v1_genomic	Klebsiella pneumoniae	strong	81	213794	468544	5555839	no	-	ST16	1	2	8	13	ybt 9; ICEKp3	174	-	0	-	0	-	0	-	0	-	wzi50	KL51	K51	none	Very high	0.9994		O3b	O3b	none	Very high	0.9907		aac(6')-Ib'.v1;aadA*;aadA2^	-	-	-	-	-	-	-	sul1	tet(B).v2*;tetR*	-	dfrA12;dfrA14.v2*
GCA_004832955.1_ASM483295v1_genomic	Klebsiella pneumoniae	strong	71	194580	895663	5436638	no	-	ST16	1	2	7	8	ybt 9; ICEKp3	174-1LV	-	0	-	0	-	0	-	0	-	wzi50	KL51	K51	none	Very high	0.9994		O3b	O3b	none	Very high	0.9908		aadA2^	-	-	-	-	-	-	-	sul1	tet(B).v2*;tetR*	-	dfrA12
GCA_004832975.1_ASM483297v1_genomic	Klebsiella pneumoniae	strong	93	172434	427179	5547769	no	-	ST16	1	2	8	12	ybt 9; ICEKp3 (truncated)	174-1LV	-	0	-	0	-	0	-	0	-	wzi50	KL51	K51	none	Very high	0.9994		O3b	O3b	none	Very high	0.9908		aac(6')-Ib'.v1;aadA*;aadA2^	-	-	-	-	-	-	-	sul1	tet(B).v2*;tetR*	-	dfrA12
GCA_004833005.1_ASM483300v1_genomic	Klebsiella pneumoniae	strong	93	167017	650994	5514554	no	-	ST16	1	2	8	12	ybt 9; ICEKp3	174	-	0	-	0	-	0	-	0	-	wzi50	KL51	K51	none	Very high	0.9994		O3b	O3b	none	Very high	0.9908		aac(6')-Ib'.v1;aadA*;aadA2^	-	-	-	-	-	-	-	sul1	tet(B).v2*;tetR*	-	dfrA12
GCA_004833015.1_ASM483301v1_genomic	Klebsiella pneumoniae	strong	68	265116	738922	5483675	no	-	ST16	1	2	8	12	ybt 9; ICEKp3	174	-	0	-	0	-	0	-	0	-	wzi50	KL51	K51	none	Very high	0.9994		O3b	O3b	none	Very high	0.9908		aac(6')-Ib'.v1;aadA*;aadA2^	-	-	-	-	-	-	-	sul1	tet(B).v2*;tetR*	-	dfrA12
GCA_004833045.1_ASM483304v1_genomic	Klebsiella pneumoniae	strong	92	178410	989064	5518366	no	-	ST16	1	2	8	12	ybt 9; ICEKp3	174	-	0	-	0	-	0	-	0	-	wzi50	KL51	K51	none	Very high	0.9994		O3b	O3b	none	Very high	0.9908		aac(6')-Ib'.v1;aadA*;aadA2^	-	-	-	-	-	-	-	sul1	tet(B).v2*;tetR*	-	dfrA12
GCA_004833075.1_ASM483307v1_genomic	Klebsiella pneumoniae	strong	78	199326	894265	5540798	no	-	ST16	1	3	5	4	ybt 9; ICEKp3	174	-	0	-	0	-	0	-	0	-	wzi50	KL51	K51	-	High	0.9992	KL51_14_wcoZ	O3b	O3b	none	Very high	0.9908		-	-	-	-	-	-	-	-	-	tet(B).v2*;tetR*	-	-
GCA_004833085.1_ASM483308v1_genomic	Klebsiella pneumoniae	strong	80	209697	989046	5517519	no	-	ST16	1	2	8	12	ybt 9; ICEKp3	174	-	0	-	0	-	0	-	0	-	wzi50	KL51	K51	none	Very high	0.9994		O3b	O3b	none	Very high	0.9908		aac(6')-Ib'.v1;aadA*;aadA2^	-	-	-	-	-	-	-	sul1	tet(B).v2*;tetR*	-	dfrA12
GCA_004833105.1_ASM483310v1_genomic	Klebsiella pneumoniae	strong	87	193370	739307	5515031	no	-	ST16	1	2	8	12	ybt 9; ICEKp3	174	-	0	-	0	-	0	-	0	-	wzi50	KL51	K51	none	Very high	0.9994		O3b	O3b	none	Very high	0.9908		aac(6')-Ib'.v1;aadA*;aadA2^	-	-	-	-	-	-	-	sul1	tet(B).v2*;tetR*	-	dfrA12
GCA_004833115.1_ASM483311v1_genomic	Klebsiella pneumoniae	strong	71	172472	894265	5473709	no	-	ST16	1	3	5	4	ybt 9; ICEKp3	174	-	0	-	0	-	0	-	0	-	wzi50	KL51	K51	-	High	0.9992	KL51_14_wcoZ	O3b	O3b	none	Very high	0.9908		-	-	-	-	-	-	-	-	-	tet(B).v2*;tetR*	-	-
GCA_004833165.1_ASM483316v1_genomic	Klebsiella pneumoniae	strong	73	178410	893648	5542021	no	-	ST16	1	2	4	4	ybt 9; ICEKp3	174	-	0	-	0	-	0	-	0	-	wzi50	KL51	K51	-	High	0.9992	KL51_14_wcoZ	O3b	O3b	none	Very high	0.9908		-	-	-	-	-	-	-	-	-	tet(B).v2*;tetR*	-	-
GCA_004833185.1_ASM483318v1_genomic	Klebsiella pneumoniae	strong	78	193368	1030563	5501277	no	-	ST16	1	2	5	7	ybt 9; ICEKp3	174	-	0	-	0	-	0	-	0	-	wzi50	KL51	K51	-	High	0.9994	KL51_12_wzx	O3b	O3b	-	High	0.9904	O3b_02_manB	aac(6')-Ib'.v1;aadA*	-	-	-	-	-	-	-	-	tet(B).v2*;tetR*	-	-
GCA_004833205.1_ASM483320v1_genomic	Klebsiella pneumoniae	strong	83	178410	605157	5556336	no	-	ST16	1	2	7	8	ybt 9; ICEKp3	174	-	0	-	0	-	0	-	0	-	wzi50	KL51	K51	-	High	0.9993	KL51_14_wcoZ	O3b	O3b	none	Very high	0.9908		aac(6')-Ib'.v1;aadA2^	-	-	-	-	-	-	-	sul1	tet(B).v2*;tetR*	-	dfrA12
GCA_004833215.1_ASM483321v1_genomic	Klebsiella pneumoniae	strong	96	152201	985226	5529015	no	-	ST16	1	2	8	12	ybt 9; ICEKp3	174	-	0	-	0	-	0	-	0	-	wzi50	KL51	K51	none	Very high	0.9994		O3b	O3b	none	Very high	0.9907		aac(6')-Ib'.v1;aadA*;aadA2^	-	-	-	-	-	-	-	sul1	tet(B).v2*;tetR*	-	dfrA12
GCA_004833275.1_ASM483327v1_genomic	Klebsiella pneumoniae	strong	69	182561	635169	5499711	no	-	ST16	1	2	7	10	ybt 9; ICEKp3	174	-	0	-	0	-	0	-	0	-	wzi50	KL51	K51	none	Very high	0.9994		O3b	O3b	none	Very high	0.9908		aac(6')-Ib'.v1;aadA*;aadA3*?	-	-	-	-	-	-	-	-	tet(B).v2*;tetR*	-	dfrA12
GCA_004833295.1_ASM483329v1_genomic	Klebsiella pneumoniae	strong	81	163120	985237	5524927	no	-	ST16	1	2	8	12	ybt 9; ICEKp3	174	-	0	-	0	-	0	-	0	-	wzi50	KL51	K51	?	Good	0.9994		O3b	O3b	none	Very high	0.9907		aac(6')-Ib'.v1;aadA*;aadA2^	-	-	-	-	-	-	-	sul1	tet(B).v2*;tetR*	-	dfrA12
GCA_004833335.1_ASM483333v1_genomic	Klebsiella pneumoniae	strong	78	219645	734794	5566162	no	-	ST16	1	2	8	16	ybt 9; ICEKp3	174	-	0	-	0	-	0	-	0	-	wzi50	KL51	K51	?-+	Good	0.9994	KL51_03_wzi	O3b	O3b	none	Very high	0.9908		aac(6')-Ib'.v1;aadA*;aadA2^	-	-	qnrS1	-	-	-	-	sul1	tet(B).v2*;tetR*	-	dfrA12;dfrA14.v2*
GCA_004833395.1_ASM483339v1_genomic	Klebsiella pneumoniae	strong	88	171042	898966	5497821	no	-	ST16	1	2	5	7	ybt 9; ICEKp3	174	-	0	-	0	-	0	-	0	-	wzi50	KL51	K51	none	Very high	0.9994		O3b	O3b	-	High	0.9904	O3b_02_manB	aac(6')-Ib'.v1;aadA*	-	-	-	-	-	-	-	-	tet(B).v2*;tetR*	-	-
GCA_004833405.1_ASM483340v1_genomic	Klebsiella pneumoniae	strong	85	172434	898348	5512938	no	-	ST16	1	2	8	12	ybt 9; ICEKp3	174	-	0	-	0	-	0	-	0	-	wzi50	KL51	K51	none	Very high	0.9994		O3b	O3b	none	Very high	0.9908		aac(6')-Ib'.v1;aadA*;aadA2^	-	-	-	-	-	-	-	sul1	tet(B).v2*;tetR*	-	dfrA12
GCA_004833415.1_ASM483341v1_genomic	Klebsiella pneumoniae	strong	79	182252	928529	5521894	no	-	ST16	1	2	8	12	ybt 9; ICEKp3	174	-	0	-	0	-	0	-	0	-	wzi50	KL51	K51	?	Good	0.9994		O3b	O3b	none	Very high	0.9908		aac(6')-Ib'.v1;aadA*;aadA2^	-	-	-	-	-	-	-	sul1	tet(B).v2*;tetR*	-	dfrA12
GCA_004833425.1_ASM483342v1_genomic	Klebsiella pneumoniae	strong	70	219775	775153	5466603	no	-	ST16	1	2	3	2	ybt 9; ICEKp3	174	-	0	-	0	-	0	-	0	-	wzi50	KL51	K51	-	High	0.9992	KL51_14_wcoZ	O3b	O3b	-	Good	0.9913	O3b_01_manC,O3b_02_manB	-	-	-	-	-	-	-	-	-	-	-	-
GCA_004833495.1_ASM483349v1_genomic	Klebsiella pneumoniae	strong	82	178410	650383	5518343	no	-	ST16	1	2	8	12	ybt 9; ICEKp3	174	-	0	-	0	-	0	-	0	-	wzi50	KL51	K51	?	Good	0.9994		O3b	O3b	none	Very high	0.9908		aac(6')-Ib'.v1;aadA*;aadA2^	-	-	-	-	-	-	-	sul1	tet(B).v2*;tetR*	-	dfrA12
GCA_004833505.1_ASM483350v1_genomic	Klebsiella pneumoniae	strong	81	172472	739094	5518409	no	-	ST16	1	2	8	12	ybt 9; ICEKp3	174	-	0	-	0	-	0	-	0	-	wzi50	KL51	K51	?	Good	0.9994		O3b	O3b	none	Very high	0.9908		aac(6')-Ib'.v1;aadA*;aadA2^	-	-	-	-	-	-	-	sul1	tet(B).v2*;tetR*	-	dfrA12
GCA_004833585.1_ASM483358v1_genomic	Klebsiella pneumoniae	strong	94	182657	992300	5584491	no	-	ST16	1	2	10	14	ybt 9; ICEKp3	174-1LV	-	0	-	0	-	0	-	0	-	wzi50	KL51	K51	?	Good	0.9994		O3b	O3b	none	Very high	0.9908		aac(6')-Ib-cr.v2;aadA2^	-	-	qnrB6^	-	mphA	-	arr-3	sul1	tet(A).v1;tet(B).v2*;tetR*	-	dfrA12;dfrA27
GCA_004833605.1_ASM483360v1_genomic	Klebsiella pneumoniae	strong	99	114268	330583	5517740	no	-	ST16	1	2	8	12	ybt 9; ICEKp3	174	-	0	-	0	-	0	-	0	-	wzi50	KL51	K51	none	Very high	0.9994		O3b	O3b	none	Very high	0.9908		aac(6')-Ib'.v1;aadA*;aadA2^	-	-	-	-	-	-	-	sul1	tet(B).v2*;tetR*	-	dfrA12
GCA_004833615.1_ASM483361v1_genomic	Klebsiella pneumoniae	strong	87	182336	471388	5546394	no	-	ST16	1	2	8	12	ybt 9; ICEKp3 (truncated)	174-1LV	-	0	-	0	-	0	-	0	-	wzi50	KL51	K51	none	Very high	0.9994		O3b	O3b	none	Very high	0.9908		aac(6')-Ib'.v1;aadA*;aadA2^	-	-	-	-	-	-	-	sul1	tet(B).v2*;tetR*	-	dfrA12
GCA_004833685.1_ASM483368v1_genomic	Klebsiella pneumoniae	strong	91	172455	515166	5505491	no	-	ST16	1	2	6	8	ybt 9; ICEKp3	174	-	0	-	0	-	0	-	0	-	wzi50	KL51	K51	none	Very high	0.9994		O3b	O3b	none	Very high	0.9908		aac(6')-Ib'.v1;aadA*	-	-	-	-	-	-	-	-	tet(B).v2*;tetR*	-	-
GCA_004833695.1_ASM483369v1_genomic	Klebsiella pneumoniae	strong	84	172472	892498	5564796	no	-	ST16	1	2	8	16	ybt 9; ICEKp3	174	-	0	-	0	-	0	-	0	-	wzi50	KL51	K51	?-+	Good	0.9994	KL51_03_wzi	O3b	O3b	none	Very high	0.9907		aac(6')-Ib'.v1;aadA*;aadA2^	-	-	qnrS1	-	-	-	-	sul1	tet(B).v2*;tetR*	-	dfrA12;dfrA14.v2*
GCA_004833715.1_ASM483371v1_genomic	Klebsiella pneumoniae	strong	96	177856	440164	5548629	no	-	ST16	1	2	8	12	ybt 9; ICEKp3 (truncated)	174-1LV	-	0	-	0	-	0	-	0	-	wzi50	KL51	K51	none	Very high	0.9994		O3b	O3b	none	Very high	0.9908		aac(6')-Ib'.v1;aadA*;aadA2^	-	-	-	-	-	-	-	sul1	tet(B).v2*;tetR*	-	dfrA12
GCA_004833745.1_ASM483374v1_genomic	Klebsiella pneumoniae	strong	87	163221	736649	5471952	no	-	ST16	1	2	4	4	ybt 9; ICEKp3	174	-	0	-	0	-	0	-	0	-	wzi50	KL51	K51	-	High	0.9992	KL51_14_wcoZ	O3b	O3b	none	Very high	0.9908		-	-	-	-	-	-	-	-	-	tet(B).v2*;tetR*	-	-
GCA_004833775.1_ASM483377v1_genomic	Klebsiella pneumoniae	strong	113	137197	686490	5556390	no	-	ST16	1	2	8	16	ybt 9; ICEKp3	174	-	0	-	0	-	0	-	0	-	wzi50	unknown (KL51)	unknown (K51)	?-+	None	0.9992	KL51_03_wzi,KL51_08_wcpB,KL51_09_wzy,KL51_10_wcuF,KL51_11_wcpA,KL51_12_wzx,KL51_13	O3b	O3b	none	Very high	0.9908		aac(6')-Ib'.v1;aadA*;aadA2^	-	-	qnrS1	-	-	-	-	sul1	tet(B).v2*;tetR*	-	dfrA12;dfrA14.v2*
GCA_004833815.1_ASM483381v1_genomic	Klebsiella pneumoniae	strong	77	172472	537124	5477543	no	-	ST16	1	2	8	12	ybt 9; ICEKp3	174	-	0	-	0	-	0	-	0	-	wzi50	KL51	K51	none	Very high	0.9994		O3b	O3b	none	Very high	0.9908		aac(6')-Ib'.v1;aadA*;aadA2^	-	-	-	-	-	-	-	sul1	tet(B).v2*;tetR*	-	dfrA12
GCA_004833835.1_ASM483383v1_genomic	Klebsiella pneumoniae	strong	87	172472	884059	5502762	no	-	ST16	1	2	8	12	ybt 9; ICEKp3	174	-	0	-	0	-	0	-	0	-	wzi50	KL51	K51	none	Very high	0.9994		O3b	O3b	none	Very high	0.9908		aac(6')-Ib'.v1;aadA*;aadA2^	-	-	-	-	-	-	-	sul1	tet(B).v2*;tetR*	-	dfrA12
GCA_004833875.1_ASM483387v1_genomic	Klebsiella pneumoniae	strong	91	149173	779280	5567356	no	-	ST16	1	2	8	16	ybt 9; ICEKp3	174	-	0	-	0	-	0	-	0	-	wzi50	KL51	K51	?-+	Good	0.9993	KL51_03_wzi,KL51_14_wcoZ	O3b	O3b	none	Very high	0.9908		aac(6')-Ib'.v1;aadA*;aadA2^	-	-	qnrS1	-	-	-	-	sul1	tet(B).v2*;tetR*	-	dfrA12;dfrA14.v2*
GCA_004833955.1_ASM483395v1_genomic	Klebsiella pneumoniae	strong	72	177831	738848	5516389	no	-	ST16	1	2	8	11	ybt 9; ICEKp3	174-1LV	-	0	-	0	-	0	-	0	-	wzi50	KL51	K51	none	Very high	0.9994		O3b	O3b	none	Very high	0.9908		aac(6')-Ib'.v1;aadA*;aadA2^	-	-	-	-	-	-	-	sul1	tet(B).v2*;tetR*	-	dfrA12
GCA_005145975.1_ASM514597v1_genomic	Klebsiella pneumoniae	strong	87	214562	466343	5457500	no	-	ST16	0	2	8	12	-	0	-	0	-	0	-	0	-	0	-	wzi50	KL51	K51	-	High	0.9994	KL51_12_wzx	O3b	O3b	none	Very high	0.9908		aac(6')-Ib'.v1;aadA*;aadA2^	-	-	-	-	-	-	-	sul1	tet(B).v2*;tetR*	-	dfrA12
GCA_005146005.1_ASM514600v1_genomic	Klebsiella pneumoniae	strong	71	170063	569085	5438700	no	-	ST16	1	2	7	8	ybt 9; ICEKp3	174-1LV	-	0	-	0	-	0	-	0	-	wzi50	KL51	K51	none	Very high	0.9994		O3b	O3b	none	Very high	0.9908		aadA2^	-	-	-	-	-	-	-	sul1	tet(B).v2*;tetR*	-	dfrA12
GCA_005146065.1_ASM514606v1_genomic	Klebsiella pneumoniae	strong	83	265099	989069	5515634	no	-	ST16	1	2	8	12	ybt 9; ICEKp3	174	-	0	-	0	-	0	-	0	-	wzi50	KL51	K51	none	Very high	0.9994		O3b	O3b	none	Very high	0.9908		aac(6')-Ib'.v1;aadA*;aadA2^	-	-	-	-	-	-	-	sul1	tet(B).v2*;tetR*	-	dfrA12
GCA_005146095.1_ASM514609v1_genomic	Klebsiella pneumoniae	strong	122	177856	514397	5645619	no	-	ST16	1	2	10	18	ybt 10; ICEKp4	91-2LV	-	0	-	0	-	0	-	0	-	wzi50	KL51	K51	none	Very high	0.9994		O3b	O3b	none	Very high	0.9908		aac(3)-IId^;aac(6')-Ib-cr.v2;aadA16*;aadA2^;aph3-Ia.v1;strA.v1^;strB.v1	-	-	-	-	mphA	-	arr-3	sul1;sul1;sul2*	tet(A).v1	-	dfrA12;dfrA27
GCA_005146105.1_ASM514610v1_genomic	Klebsiella pneumoniae	strong	80	265099	989696	5503401	no	-	ST16	1	2	8	12	ybt 9; ICEKp3	174	-	0	-	0	-	0	-	0	-	wzi50	KL51	K51	-	High	0.9994	KL51_12_wzx,KL51_14_wcoZ	O3b	O3b	none	Very high	0.9908		aac(6')-Ib'.v1;aadA*;aadA2^	-	-	-	-	-	-	-	sul1	tet(B).v2*;tetR*	-	dfrA12
GCA_005503745.1_ASM550374v1_genomic	Klebsiella pneumoniae	strong	64	330770	727429	5606887	yes (1436)	ambiguous_bases	ST16	1	2	10	21	ybt 9; ICEKp3	174	-	0	-	0	-	0	-	0	-	wzi50	KL51	K51	none	Very high	0.9994		O3b	O3b	none	Very high	0.9907		aac(3)-IId^;aac(6')-Ib-cr.v2;aadA16*;aadA2^;aph3-Ia.v1;armA;strA.v1^;strB.v1	-	-	qnrB6^	-	mphA;mphE.v2;msrE	-	arr-3	sul1;sul2*	tet(A).v1	-	dfrA12;dfrA27
GCA_006546435.1_ASM654643v1_genomic	Klebsiella pneumoniae	strong	90	310516	711900	5568960	no	-	ST16	0	3	10	13	-	0	-	0	-	0	-	0	-	0	-	wzi50	KL51	K51	?-	Good	0.9991	KL51_11_wcpA	O3b	O3b	none	Very high	0.9908		aac(3)-IId^;aadA2^;rmtB;strA.v1^;strB.v1	mcr-1.1^	-	-	-	erm(42)*?	-	-	sul2	tet(G).v1	-	dfrA12
GCA_006546555.1_ASM654655v1_genomic	Klebsiella pneumoniae	strong	92	370289	711900	5557963	no	-	ST16	0	3	10	13	-	0	-	0	-	0	-	0	-	0	-	wzi50	unknown (KL51)	unknown (K51)	?-	None	0.999	KL51_08_wcpB,KL51_09_wzy,KL51_10_wcuF,KL51_11_wcpA,KL51_13	O3b	O3b	none	Very high	0.9908		aac(3)-IId^;aadA2^;rmtB;strA.v1^;strB.v1	mcr-1.1^	-	-	-	erm(42)*	-	-	sul2	tet(G).v1	-	dfrA12
GCA_007873865.1_ASM787386v1_genomic	Klebsiella pneumoniae	strong	4	5247824	5247824	5736143	no	-	ST16	0	3	11	23	-	0	-	0	-	0	-	0	-	0	-	wzi50	KL51	K51	none	Very high	0.9994		O3b	O3b	none	Very high	0.9908		aac(3)-IId^;aac(6')-Ib'.v1;aac(6')-Ib-cr.v2;aadA*;aadA2^;strA.v1^;strB.v1	mcr-1.1	-	qnrS1	-	mphA	CatB4.v1;floR.v1*	-	sul1;sul2	tet(A).v1;tet(A).v2	-	dfrA12
GCA_008065415.1_ASM806541v1_genomic	Klebsiella pneumoniae	strong	5	5253969	5253969	5704733	no	-	ST16	0	2	7	10	-	0	-	0	-	0	-	0	-	0	-	wzi50	KL51	K51	none	Very high	0.9993		O3b	O3b	none	Very high	0.9908		aac(6')-Ib-cr.v2;rmtB	-	-	qnrS1	-	mphA	CatB4.v1	-	-	-	-	-
GCA_009025895.1_ASM902589v1_genomic	Klebsiella pneumoniae	strong	8	5213293	5213293	5538216	no	-	ST16	0	2	6	10	-	0	-	0	-	0	-	0	-	0	-	wzi50	KL51	K51	none	Very high	0.9993		O3b	O3b	none	Very high	0.9908		aac(6')-Ib'.v1*;aadA*;strA.v1^;strB.v1	-	-	-	-	-	-	-	sul2*;sul2*	-	-	dfrA14.v2*?
GCA_009720445.1_ASM972044v1_genomic	Klebsiella pneumoniae	strong	9	5349282	5349282	5738478	no	-	ST16	0	2	7	7	-	0	-	0	-	0	-	0	-	0	-	wzi50	KL51	K51	none	Very high	0.9994		O3b	O3b	none	Very high	0.9908		aadA2^	-	-	-	-	-	-	-	sul1	-	-	dfrA12;dfrA12
GCA_009746365.1_ASM974636v1_genomic	Klebsiella pneumoniae	strong	94	131773	437848	5448782	yes (817)	ambiguous_bases	ST16	0	2	8	9	-	0	-	0	-	0	-	0	-	0	-	wzi50	unknown (KL51)	unknown (K51)	?-	None	0.9991	KL51_06_wzc,KL51_07_wcaJ,KL51_08_wcpB,KL51_11_wcpA,KL51_14_wcoZ	O3b	O3b	none	Very high	0.9908		aac(6')-Ib-cr.v2;aadA2^;aph3-Ia.v1^	-	-	-	-	mphA	-	-	sul1	-	-	dfrA12
GCA_011029525.1_ASM1102952v1_genomic	Klebsiella pneumoniae	strong	116	311049	539997	5602423	no	-	ST16	1	2	10	12	ybt 10; ICEKp4	91-1LV	-	0	-	0	-	0	-	0	-	wzi50	KL51	K51	none	Very high	0.9993		O3b	O3b	none	Very high	0.9907		aac(6')-Ib-cr.v2;aadA2^;aph3-Ia.v1^	-	-	-	-	mphA	CatB4.v1	-	sul1	tet(A).v1	-	dfrA12
GCA_011029535.1_ASM1102953v1_genomic	Klebsiella pneumoniae	strong	104	341232	577602	5598450	no	-	ST16	1	2	10	12	ybt 10; ICEKp4	91-1LV	-	0	-	0	-	0	-	0	-	wzi50	KL51	K51	none	Very high	0.9993		O3b	O3b	none	Very high	0.9907		aac(6')-Ib-cr.v2;aadA2^;aph3-Ia.v1^	-	-	-	-	mphA	CatB4.v1	-	sul1	tet(A).v1	-	dfrA12
GCA_011029615.1_ASM1102961v1_genomic	Klebsiella pneumoniae	strong	111	340753	836116	5600429	no	-	ST16	1	2	10	12	ybt 10; ICEKp4	91-1LV	-	0	-	0	-	0	-	0	-	wzi50	KL51	K51	none	Very high	0.9994		O3b	O3b	none	Very high	0.9907		aac(6')-Ib-cr.v2;aadA2^;aph3-Ia.v1^	-	-	-	-	mphA	CatB4.v1	-	sul1	tet(A).v1	-	dfrA12
GCA_011029745.1_ASM1102974v1_genomic	Klebsiella pneumoniae	strong	85	425724	1044120	5664966	no	-	ST16	1	2	10	15	ybt 10; ICEKp4	91-1LV	-	0	-	0	-	0	-	0	-	wzi50	KL51	K51	-	High	0.9993	KL51_14_wcoZ	O3b	O3b	none	Very high	0.9908		aac(6')-Ib-cr.v2;aadA2^;aph3-Ia.v1^	-	-	qnrB4	-	mphA	CatB4.v1	-	sul1	tet(A).v1	-	dfrA12;dfrA17
GCA_011029815.1_ASM1102981v1_genomic	Klebsiella pneumoniae	strong	146	425815	1043699	5607270	no	-	ST16	1	2	10	12	ybt 10; ICEKp4	91-1LV	-	0	-	0	-	0	-	0	-	wzi50	KL51	K51	none	Very high	0.9994		O3b	O3b	none	Very high	0.9908		aac(6')-Ib-cr.v2;aadA2^;aph3-Ia.v1^	-	-	-	-	mphA	CatB4.v1	-	sul1	tet(A).v1	-	dfrA12
GCA_011038155.1_ASM1103815v1_genomic	Klebsiella pneumoniae	strong	127	293724	834373	5754925	no	-	ST16	0	2	7	9	-	0	-	0	-	0	-	0	-	0	-	wzi50	KL51	K51	none	Very high	0.9994		O3b	O3b	none	Very high	0.9908		aac(6')-Ib-cr.v2;aadA2^;aph3-Ia.v1^	-	-	-	-	mphA	-	-	-	-	-	dfrA12
GCA_011038175.1_ASM1103817v1_genomic	Klebsiella pneumoniae	strong	103	310389	793920	5610159	no	-	ST16	1	3	8	9	ybt 13; ICEKp2	299	-	0	-	0	-	0	-	0	-	wzi50	KL51	K51	none	Very high	0.9994		O3b	O3b	-	High	0.9901	O3b_08_wbdC	aac(6')-Ib-cr.v2;aadA2^;aph3-Ia.v1^	-	-	-	-	mphA	-	-	-	-	-	dfrA12
GCA_011038195.1_ASM1103819v1_genomic	Klebsiella pneumoniae	strong	93	236404	524139	5469401	no	-	ST16	0	2	3	2	-	0	-	0	-	0	-	0	-	0	-	wzi50	unknown (KL51)	unknown (K51)	?-	None	0.9992	KL51_07_wcaJ,KL51_08_wcpB,KL51_09_wzy,KL51_10_wcuF,KL51_11_wcpA,KL51_14_wcoZ	O3b	O3b	none	Very high	0.9908		-	-	-	-	-	-	-	-	-	-	-	-
GCA_011038215.1_ASM1103821v1_genomic	Klebsiella pneumoniae	strong	140	293724	638698	5588520	no	-	ST16	1	3	9	9	ybt 13; ICEKp2 (truncated)	299-1LV	-	0	-	0	-	0	-	0	-	wzi50	KL51	K51	?-	Good	0.9987	KL51_08_wcpB	O3b	O3b	none	Very high	0.9908		aac(6')-Ib-cr.v2;aadA2^;aph3-Ia.v1^	-	-	-	-	mphA	-	-	-	-	-	dfrA12
GCA_011038235.1_ASM1103823v1_genomic	Klebsiella pneumoniae	strong	217	98956	337804	5722978	no	-	ST16	1	3	10	12	ybt 13; ICEKp2	299	-	0	-	0	-	0	-	0	-	wzi50	unknown (KL51)	unknown (K51)	?-	None	0.9991	KL51_07_wcaJ,KL51_08_wcpB,KL51_09_wzy,KL51_11_wcpA,KL51_12_wzx,KL51_13,KL51_14_wcoZ	O3b	O3b	none	Very high	0.9908		aadA2^;aph3-Ia.v1^	-	-	-	-	mphA	-	-	sul1;sul2	tet(A).v1	-	dfrA12
GCA_011038255.1_ASM1103825v1_genomic	Klebsiella pneumoniae	strong	176	273342	528899	5674972	no	-	ST16	0	2	8	11	-	0	-	0	-	0	-	0	-	0	-	wzi50	unknown (KL51)	unknown (K51)	?-	None	0.9992	KL51_07_wcaJ,KL51_08_wcpB,KL51_09_wzy,KL51_10_wcuF,KL51_12_wzx,KL51_13,KL51_14_wcoZ	O3b	O3b	-	High	0.9907	O3b_01_manC	aac(6')-Ib-cr.v2;aadA2^;strA.v1^;strB.v1	-	-	-	-	mphA	-	-	sul2	-	-	dfrA12
GCA_011038265.1_ASM1103826v1_genomic	Klebsiella pneumoniae	strong	146	133499	286763	5373960	no	-	ST16	0	0	2	1	-	0	-	0	-	0	-	0	-	0	-	wzi50	unknown (KL51)	unknown (K51)	?-	None	0.9993	KL51_08_wcpB,KL51_09_wzy,KL51_10_wcuF,KL51_11_wcpA,KL51_13,KL51_14_wcoZ	O3b	O3b	none	Very high	0.9908		-	-	-	-	-	-	-	-	-	-	-	-
GCA_011038295.1_ASM1103829v1_genomic	Klebsiella pneumoniae	strong	230	205968	458634	5784109	no	-	ST16	1	0	4	4	ybt 13; ICEKp2	299	-	0	-	0	-	0	-	0	-	wzi50	unknown (KL51)	unknown (K51)	?-	None	0.9993	KL51_09_wzy,KL51_10_wcuF,KL51_11_wcpA,KL51_12_wzx	O3b	O3b	none	Very high	0.9908		aac(6')-Ib-cr.v2;aph3-Ia.v1^	-	-	-	-	-	-	-	-	-	-	-
GCA_011038315.1_ASM1103831v1_genomic	Klebsiella pneumoniae	strong	191	175352	505588	5716205	no	-	ST16	0	2	9	10	-	0	-	0	-	0	-	0	-	0	-	wzi50	unknown (KL51)	unknown (K51)	?-	None	0.9992	KL51_08_wcpB,KL51_09_wzy,KL51_10_wcuF,KL51_11_wcpA,KL51_13,KL51_14_wcoZ	O3b	O3b	none	Very high	0.9908		aac(6')-Ib-cr.v2;aadA2^;aph3-Ia.v1^	-	-	-	-	mphA	-	-	sul2	tet(A).v1	-	dfrA12
GCA_011038335.1_ASM1103833v1_genomic	Klebsiella pneumoniae	strong	178	199222	584230	5884393	no	-	ST16	1	3	8	10	ybt 13; ICEKp2	299	-	0	-	0	-	0	-	0	-	wzi50	unknown (KL51)	unknown (K51)	?-	None	0.999	KL51_08_wcpB,KL51_09_wzy,KL51_11_wcpA,KL51_12_wzx,KL51_14_wcoZ	O3b	O3b	none	Very high	0.9907		aac(6')-Ib-cr.v2;aadA2^;aph3-Ia.v1^;sat-2	-	-	-	-	mphA	-	-	-	-	-	dfrA12
GCA_011038355.1_ASM1103835v1_genomic	Klebsiella pneumoniae	strong	208	259022	503557	5791009	no	-	ST16	1	3	8	8	ybt 13; ICEKp2	299	-	0	-	0	-	0	-	0	-	wzi50	unknown (KL51)	unknown (K51)	?-	None	0.9989	KL51_08_wcpB,KL51_09_wzy,KL51_11_wcpA,KL51_13,KL51_14_wcoZ	O3b	O3b	none	Very high	0.9908		aac(6')-Ib-cr.v2;aadA2^;aph3-Ia.v1^	-	-	-	-	mphA	-	-	-	-	-	dfrA12
GCA_011038365.1_ASM1103836v1_genomic	Klebsiella pneumoniae	strong	137	303745	694307	5507670	no	-	ST16	0	2	8	11	-	0	-	0	-	0	-	0	-	0	-	wzi50	KL51	K51	?-	Good	0.9993	KL51_09_wzy	O3b	O3b	none	Very high	0.9908		aac(3)-IId^;aadA2^;rmtB;strA.v1^;strB.v1	-	-	-	-	-	-	-	sul2	tet(G).v1*	-	dfrA12
GCA_011038395.1_ASM1103839v1_genomic	Klebsiella pneumoniae	strong	151	310391	538861	5599644	no	-	ST16	1	1	7	8	ybt 13; ICEKp2	299	-	0	-	0	-	0	-	0	-	wzi50	KL51	K51	?-	Good	0.9993	KL51_11_wcpA,KL51_14_wcoZ	O3b	O3b	none	Very high	0.9908		aac(6')-Ib-cr.v2;aadA2^;aph3-Ia.v1^	-	-	-	-	mphA	-	-	-	-	-	dfrA12
GCA_011038415.1_ASM1103841v1_genomic	Klebsiella pneumoniae	strong	197	213062	478266	5727352	no	-	ST16	1	1	9	11	ybt 13; ICEKp2	299	-	0	-	0	-	0	-	0	-	wzi50	unknown (KL51)	unknown (K51)	?-	None	0.9993	KL51_08_wcpB,KL51_09_wzy,KL51_10_wcuF,KL51_11_wcpA,KL51_12_wzx,KL51_13,KL51_14_wcoZ	O3b	O3b	none	Very high	0.9908		aadA2^;aph3-Ia.v1^	-	-	-	-	mphA	-	-	sul1;sul2	tet(A).v1	-	dfrA12
GCA_011038425.1_ASM1103842v1_genomic	Klebsiella pneumoniae	strong	133	226303	563183	5812316	no	-	ST16	1	3	8	9	ybt 13; ICEKp2	299	-	0	-	0	-	0	-	0	-	wzi50	unknown (KL51)	unknown (K51)	?-	None	0.9992	KL51_07_wcaJ,KL51_09_wzy,KL51_11_wcpA,KL51_12_wzx,KL51_14_wcoZ	O3b	O3b	none	Very high	0.9908		aac(6')-Ib-cr.v2;aadA2^;aph3-Ia.v1^	-	-	-	-	mphA	-	-	-	-	-	dfrA12
GCA_011038455.1_ASM1103845v1_genomic	Klebsiella pneumoniae	strong	125	369306	505562	5604590	no	-	ST16	1	3	8	9	ybt 13; ICEKp2	299	-	0	-	0	-	0	-	0	-	wzi50	KL51	K51	?-	Good	0.9993	KL51_09_wzy,KL51_11_wcpA	O3b	O3b	none	Very high	0.9908		aac(6')-Ib-cr.v2;aadA2^;aph3-Ia.v1^	-	-	-	-	mphA	-	-	-	-	-	dfrA12
GCA_011038475.1_ASM1103847v1_genomic	Klebsiella pneumoniae	strong	211	138289	418630	5599739	no	-	ST16	1	3	8	9	ybt 13; ICEKp2	299	-	0	-	0	-	0	-	0	-	wzi50	unknown (KL51)	unknown (K51)	?-	None	0.9993	KL51_08_wcpB,KL51_09_wzy,KL51_10_wcuF,KL51_11_wcpA,KL51_12_wzx,KL51_13,KL51_14_wcoZ	O3b	O3b	none	Very high	0.9908		aac(6')-Ib-cr.v2;aadA2^;aph3-Ia.v1^	-	-	-	-	mphA	-	-	-	-	-	dfrA12
GCA_011038495.1_ASM1103849v1_genomic	Klebsiella pneumoniae	strong	202	261787	505589	5811760	no	-	ST16	0	2	6	7	-	0	-	0	-	0	-	0	-	0	-	wzi50	unknown (KL51)	unknown (K51)	?-	None	0.9993	KL51_08_wcpB,KL51_09_wzy,KL51_11_wcpA,KL51_14_wcoZ	O3b	O3b	none	Very high	0.9908		aac(6')-Ib-cr.v2;aadA2^;aph3-Ia.v1^	-	-	-	-	mphA	-	-	-	-	-	dfrA12
GCA_011038515.1_ASM1103851v1_genomic	Klebsiella pneumoniae	strong	76	322769	732363	5529009	no	-	ST16	0	3	7	7	-	0	-	0	-	0	-	0	-	0	-	wzi50	KL51	K51	none	Very high	0.9994		O3b	O3b	none	Very high	0.9908		strA.v1^;strB.v1	-	-	qnrB19^	-	-	-	-	sul2	-	-	-
GCA_011742085.1_ASM1174208v1_genomic	Klebsiella pneumoniae	strong	95	296536	584564	5763357	no	-	ST16	0	3	11	14	-	0	-	0	-	0	-	0	-	0	-	wzi230	KL81	K81	?-	Good	0.9758	KL81_18_rmlA,KL81_19_rmlD	OL101	unknown (OL101)	?-*	Good	0.9208	OL101_02_rfbA,OL101_03_rfbD	aac(3)-IId^;aadA*;aadA2^;rmtB	-	-	-	-	ermB.v1*;mphA?	catA1^;cmlA5	arr-2	sul1	-	-	dfrA12
GCA_011742205.1_ASM1174220v1_genomic	Klebsiella pneumoniae	strong	103	302002	450838	5750063	no	-	ST16	0	3	11	15	-	0	-	0	-	0	-	0	-	0	-	wzi230	unknown (KL81)	unknown (K81)	?-	None	0.975	KL81_17_rmlB,KL81_18_rmlA,KL81_19_rmlD,KL81_20_rmlC	unknown (OL101)	unknown (OL101)	?-+*	None	0.9178	OL101_01_rfbB,OL101_02_rfbA,OL101_03_rfbD,OL101_04_rfbC	aac(3)-IId^;aadA*;aadA2^;rmtB	-	-	-	-	ermB.v1*;mphA?	catA1^;cmlA5	arr-2	sul1	-	-	dfrA12
GCA_011742215.1_ASM1174221v1_genomic	Klebsiella pneumoniae	strong	136	323954	585256	5759858	no	-	ST16	0	3	11	16	-	0	-	0	-	0	-	0	-	0	-	wzi230	unknown (KL81)	unknown (K81)	?-	None	0.975	KL81_17_rmlB,KL81_18_rmlA,KL81_19_rmlD,KL81_20_rmlC	unknown (OL101)	unknown (OL101)	?-+*	None	0.9176	OL101_01_rfbB,OL101_02_rfbA,OL101_03_rfbD,OL101_04_rfbC	aac(3)-IId^;aadA*;aadA2^;rmtB	-	-	-	-	ereA2*;ermB.v1*;mphA?	catA1^;cmlA5	arr-2	sul1?	-	-	dfrA12
GCA_011742285.2_ASM1174228v2_genomic	Klebsiella pneumoniae	strong	8	5369690	5369690	5862293	no	-	ST16	0	3	11	17	-	0	-	0	-	0	-	0	-	0	-	wzi230	KL81	K81	none	Very high	0.9961		OL101	unknown (OL101)	*	High	0.9489		aac(3)-IId^;aadA*;aadA2^;rmtB	-	-	-	-	ereA2*;ermB.v1*;mphA?	catA1^;cmlA5	arr-2	sul1;sul1*	-	-	dfrA12
GCA_011742825.1_ASM1174282v1_genomic	Klebsiella pneumoniae	strong	127	293544	585256	5762743	no	-	ST16	0	3	11	16	-	0	-	0	-	0	-	0	-	0	-	wzi230	unknown (KL81)	unknown (K81)	?-	None	0.975	KL81_17_rmlB,KL81_18_rmlA,KL81_19_rmlD,KL81_20_rmlC	unknown (OL101)	unknown (OL101)	?-+*	None	0.9178	OL101_01_rfbB,OL101_02_rfbA,OL101_03_rfbD,OL101_04_rfbC	aac(3)-IId^;aadA*;aadA2^;rmtB	-	-	-	-	ereA2*;ermB.v1*;mphA?	catA1^;cmlA5	arr-2	sul1?	-	-	dfrA12
GCA_013187425.1_ASM1318742v1_genomic	Klebsiella pneumoniae	strong	94	131773	437848	5448782	yes (817)	ambiguous_bases	ST16	0	2	8	9	-	0	-	0	-	0	-	0	-	0	-	wzi50	unknown (KL51)	unknown (K51)	?-	None	0.9991	KL51_06_wzc,KL51_07_wcaJ,KL51_08_wcpB,KL51_11_wcpA,KL51_14_wcoZ	O3b	O3b	none	Very high	0.9908		aac(6')-Ib-cr.v2;aadA2^;aph3-Ia.v1^	-	-	-	-	mphA	-	-	sul1	-	-	dfrA12
GCA_013372785.1_ASM1337278v1_genomic	Klebsiella pneumoniae	strong	119	293544	590490	5534322	no	-	ST16	0	2	5	4	-	0	-	0	-	0	-	0	-	0	-	wzi50	KL51	K51	none	Very high	0.9989		O3b	O3b	none	Very high	0.9908		aac(6')-Ib-cr.v2	-	-	-	-	-	-	-	-	tet(A).v1	-	-
GCA_013377395.1_ASM1337739v1_genomic	Klebsiella pneumoniae	strong	5	5305283	5305283	5559608	no	-	ST16	1	2	9	16	ybt 9; ICEKp3	174	-	0	-	0	-	0	-	0	-	wzi50	KL51	K51	none	Very high	0.9994		O3b	O3b	none	Very high	0.9907		aac(3)-IId^;aac(6')-Ib-cr.v2;aadA16*;aph3-Ia.v1;strA.v1^;strB.v1	-	-	qnrB6^	-	mphA	-	arr-3	sul1;sul1;sul2*	tet(A).v1	-	dfrA27
GCA_014040905.1_ASM1404090v1_genomic	Klebsiella pneumoniae	strong	64	293901	639330	5525226	no	-	ST16	1	2	9	14	ybt 9; ICEKp3	174	-	0	-	0	-	0	-	0	-	wzi50	KL51	K51	none	Very high	0.9994		O3b	O3b	none	Very high	0.9907		aac(3)-IId^;aac(6')-Ib-cr.v2;aadA16*;aph3-Ia.v1;strA.v1^;strB.v1	-	-	-	-	mphA	-	arr-3	sul1;sul2*	tet(A).v1	-	dfrA27
GCA_014040975.1_ASM1404097v1_genomic	Klebsiella pneumoniae	strong	72	294462	622560	5527883	no	-	ST16	1	2	9	14	ybt 9; ICEKp3	174	-	0	-	0	-	0	-	0	-	wzi50	KL51	K51	none	Very high	0.9994		O3b	O3b	none	Very high	0.9907		aac(3)-IId^;aac(6')-Ib-cr.v2;aadA16*;aph3-Ia.v1;strA.v1^;strB.v1	-	-	-	-	mphA	-	arr-3	sul1;sul2*	tet(A).v1	-	dfrA27
GCA_014041005.1_ASM1404100v1_genomic	Klebsiella pneumoniae	strong	66	302123	718239	5525034	no	-	ST16	1	2	9	14	ybt 9; ICEKp3	174	-	0	-	0	-	0	-	0	-	wzi50	KL51	K51	none	Very high	0.9994		O3b	O3b	none	Very high	0.9907		aac(3)-IId^;aac(6')-Ib-cr.v2;aadA16*;aph3-Ia.v1;strA.v1^;strB.v1	-	-	-	-	mphA	-	arr-3	sul1;sul2*	tet(A).v1	-	dfrA27
GCA_014654965.1_ASM1465496v1_genomic	Klebsiella pneumoniae	strong	43	479141	1704029	5386565	no	-	ST16	0	2	2	2	-	0	-	0	-	0	-	0	-	0	-	wzi50	KL51	K51	none	Very high	0.9994		O3b	O3b	none	Very high	0.991		-	-	-	qnrS1	-	-	-	-	-	-	-	-
GCA_014837445.1_ASM1483744v1_genomic	Klebsiella pneumoniae	strong	73	220417	470576	5578222	no	-	ST16	1	2	3	2	ybt 10; ICEKp4	91-1LV	-	0	-	0	-	0	-	0	-	wzi50	KL51	K51	none	Very high	0.9993		O3b	O3b	?-	Good	0.9907	O3b_01_manC	aph3-Ia.v1^	-	-	-	-	-	-	-	-	-	-	-
GCA_014901215.1_ASM1490121v1_genomic	Klebsiella pneumoniae	strong	21	4686620	4686620	6087080	yes (277348)	ambiguous_bases	ST16	1	0	8	8	ybt 9; ICEKp3	174-1LV	-	0	-	0	-	0	-	0	-	wzi50	KL51	K51	-	High	0.9993	KL51_14_wcoZ	O3b	O3b	none	Very high	0.9907		-	-	-	-	-	ermB.v1*;mphA?	CatB4.v1	arr-3	sul1	tet(A).v1	-	dfrA1.v1
GCA_016055575.1_ASM1605557v1_genomic	Klebsiella pneumoniae	strong	53	458991	769980	5528333	no	-	ST16	1	2	7	8	ybt 9; ICEKp3	183-1LV	-	0	-	0	-	0	-	0	-	wzi50	unknown (KL51)	unknown (K51)	?-	None	0.9992	KL51_09_wzy,KL51_10_wcuF,KL51_11_wcpA,KL51_14_wcoZ	O3b	O3b	none	Very high	0.9908		aac(6')-Ib-cr.v2;aph3-Ia.v1^;sat-2	-	-	-	-	-	CatB4.v1	-	-	tet(A).v1	-	dfrA12
GCA_016635805.1_ASM1663580v1_genomic	Klebsiella pneumoniae	strong	130	231607	729864	5330859	no	-	ST16	0	1	7	7	-	0	-	0	-	0	-	0	-	0	-	wzi50	KL51	K51	none	Very high	0.9994		O3b	O3b	none	Very high	0.9908		aac(3)-IIa.v1^;aac(6')-Ib-cr.v2	-	-	-	-	-	CatB4.v1?	-	-	tet(D)	-	dfrA14.v2*
GCA_016651495.1_ASM1665149v1_genomic	Klebsiella pneumoniae	strong	39	1043000	1968666	5417467	yes (32)	ambiguous_bases	ST16	1	1	8	13	ybt 9; ICEKp3	183	-	0	-	0	-	0	-	0	-	wzi50	KL51	K51	none	Very high	0.9994		O3b	O3b	none	Very high	0.9908		aac(6')-Ib-cr.v2;strA.v1^;strB.v1	-	-	qnrB1.v2^	-	-	CatB4.v1	-	sul1;sul2	tet(A).v1	-	dfrA1.v1;dfrA14.v2*
GCA_016652155.1_ASM1665215v1_genomic	Klebsiella pneumoniae	strong	91	310603	808521	5534707	yes (34)	ambiguous_bases	ST16	0	2	8	11	-	0	-	0	-	0	-	0	-	0	-	wzi50	KL51	K51	none	Very high	0.9994		O3b	O3b	none	Very high	0.9907		aac(6')-Ib-cr.v2;strA.v1^;strB.v1	-	-	qnrS1	-	ermB.v1*	CatB4.v1	-	sul2*	-	-	-
GCA_016761995.1_ASM1676199v1_genomic	Klebsiella pneumoniae	strong	74	292610	514805	5555785	yes (320)	ambiguous_bases	ST16	0	2	8	14	-	0	-	0	-	0	-	0	-	0	-	wzi230	KL81	K81	?-	Good	0.9769	KL81_17_rmlB,KL81_19_rmlD,KL81_20_rmlC	OL101	unknown (OL101)	?-*	Good	0.9228	OL101_01_rfbB,OL101_03_rfbD,OL101_04_rfbC	aac(3)-IIa.v1^;aac(6')-Ib-cr.v2;aadA2^;rmtB	-	-	qnrS1	-	mphA	CatB4.v1?	-	sul1	-	-	dfrA12;dfrA14.v2*
GCA_016792405.1_ASM1679240v1_genomic	Klebsiella pneumoniae	strong	83	274093	1054140	5560546	no	-	ST16	3	2	6	7	-	0	-	0	iuc 5	62-2LV	-	0	-	0	-	wzi50	KL51	K51	?-	Good	0.9992	KL51_14_wcoZ	O3b	O3b	none	Very high	0.9908		-	-	-	-	-	-	-	-	sul1	tet(B).v2*;tetR	-	dfrA7
GCA_016795645.1_ASM1679564v1_genomic	Klebsiella pneumoniae	strong	123	255959	513805	5763196	no	-	ST16	5	3	10	15	ybt 17; ICEKp10	239-2LV	clb 3	12-3LV	iuc 5	61	-	0	-	0	-	-	unknown (KL51)	unknown (K51)	?-	None	0.9887	KL51_01_galF,KL51_02_cpsACP,KL51_03_wzi,KL51_04_wza,KL51_05_wzb,KL51_09_wzy,KL51_13	O3b	O3b	none	Very high	0.9908		aadA*;aadA5;strA.v1^;strB.v1	-	-	-	-	mphA	-	-	sul1;sul2	tet(A).v1	-	dfrA14.v2*;dfrA17
GCA_016796225.1_ASM1679622v1_genomic	Klebsiella pneumoniae	strong	68	330202	919317	5459039	no	-	ST16	3	1	8	9	-	0	-	0	iuc 5	61	-	0	-	0	-	wzi50	unknown (KL51)	unknown (K51)	?-	None	0.9993	KL51_08_wcpB,KL51_09_wzy,KL51_11_wcpA,KL51_12_wzx,KL51_13	O3b	O3b	none	Very high	0.9908		aac(3)-IId^;aac(6')-Ib-cr.v2;aadA5	-	-	-	-	mphA	-	-	sul1	tet(A).v1	-	dfrA17
GCA_016796855.1_ASM1679685v1_genomic	Klebsiella pneumoniae	strong	122	197736	699303	5618277	no	-	ST16	0	1	7	6	-	0	-	0	-	0	-	0	-	0	-	wzi110	KL149	unknown (KL149)	none	Very high	0.9998		O4	O4	?	Good	0.9966		aac(6')-Ib-cr.v2	-	-	qnrB1.v2^	-	-	CatB4.v1?	-	-	tet(A).v1	-	-
GCA_016797015.1_ASM1679701v1_genomic	Klebsiella pneumoniae	strong	255	54664	152983	5470779	no	-	ST16	3	2	7	11	-	0	-	0	iuc 5	61	-	0	-	0	-	wzi50	unknown (KL51)	unknown (K51)	?-	None	0.999	KL51_06_wzc,KL51_07_wcaJ,KL51_08_wcpB,KL51_09_wzy,KL51_10_wcuF,KL51_11_wcpA,KL51_12_wzx,KL51_13,KL51_14_wcoZ	O3b	O3b	?-	Good	0.9907	O3b_06_wbdA	aac(3)-IId^;aac(6')-Ib'.v1;aadA*;strA.v1^;strB.v1	-	-	-	-	-	-	-	sul2	-	-	dfrA14.v2*
GCA_016798265.1_ASM1679826v1_genomic	Klebsiella pneumoniae	strong	76	285386	691808	5437769	no	-	ST16	3	0	4	3	-	0	-	0	iuc 5	61	-	0	-	0	-	wzi50	unknown (KL51)	unknown (K51)	?-	None	0.9992	KL51_08_wcpB,KL51_09_wzy,KL51_10_wcuF,KL51_11_wcpA,KL51_13,KL51_14_wcoZ	O3b	O3b	none	Very high	0.9908		aac(6')-Ib-cr.v2	-	-	-	-	-	-	-	-	tet(A).v1	-	-
GCA_016925315.1_ASM1692531v1_genomic	Klebsiella pneumoniae	strong	5	5321397	5321397	5841424	no	-	ST16	1	1	8	16	ybt 9; ICEKp3	174-2LV	-	0	-	0	-	0	-	0	-	wzi50	KL51	K51	none	Very high	0.9994		O3b	O3b	none	Very high	0.9905		aac(6')-Ib'.v1;aac(6')-Ib*;aac(6')-Ib-cr.v2*;aadA*;rmtF	-	-	-	-	-	catB3.v2	arr-2;arr-3;arr-3	sul1;sul1	-	-	dfrA1.v1
GCA_017311875.1_ASM1731187v1_genomic	Klebsiella pneumoniae	strong	43	479080	767790	5548305	no	-	ST16	1	2	10	12	ybt 10; ICEKp4	91-1LV	-	0	-	0	-	0	-	0	-	wzi50	KL51	K51	none	Very high	0.9994		O3b	O3b	none	Very high	0.9908		aac(6')-Ib-cr.v2;aadA2^;aph3-Ia.v1^	-	-	-	-	mphA	CatB4.v1	-	sul1	tet(A).v1	-	dfrA12
GCA_017584415.1_ASM1758441v1_genomic	Klebsiella pneumoniae	strong	5	5217503	5217503	5563514	no	-	ST16	0	2	10	11	-	0	-	0	-	0	-	0	-	0	-	wzi50	KL51	K51	none	Very high	0.9994		O3b	O3b	none	Very high	0.9908		aac(6')-Ib-cr.v2;aadA2^	-	-	-	-	mphA	CatB4.v1	-	sul1	tet(A).v1	-	dfrA12
GCA_017592705.1_ASM1759270v1_genomic	Klebsiella pneumoniae	strong	84	181295	541056	5613422	no	-	ST16	0	2	4	4	-	0	-	0	-	0	-	0	-	0	-	wzi50	unknown (KL51)	unknown (K51)	?-	None	0.9987	KL51_08_wcpB,KL51_09_wzy,KL51_10_wcuF,KL51_11_wcpA,KL51_12_wzx,KL51_13	O3b	O3b	none	Very high	0.9908		rmtB	-	-	qnrS1	-	-	-	-	-	-	-	-
GCA_017655335.1_ASM1765533v1_genomic	Klebsiella pneumoniae	strong	1014	377298	954566	6103289	no	-	ST16	1	2	10	12	ybt 10; ICEKp4	91-1LV	-	0	-	0	-	0	-	0	-	wzi50	KL51	K51	none	Very high	0.9993		O3b	O3b	none	Very high	0.9907		aac(6')-Ib-cr.v2;aadA2^;aph3-Ia.v1^	-	-	-	-	mphA	CatB4.v1	-	sul1	tet(A).v1	-	dfrA12
GCA_017846505.1_ASM1784650v1_genomic	Klebsiella pneumoniae	strong	106	478968	967908	5597444	no	-	ST16	1	2	10	12	ybt 10; ICEKp4	91-1LV	-	0	-	0	-	0	-	0	-	wzi50	KL51	K51	none	Very high	0.9993		O3b	O3b	-	High	0.9906	O3b_01_manC	aac(6')-Ib-cr.v2;aadA2^;aph3-Ia.v1^	-	-	-	-	mphA	CatB4.v1	-	sul1	tet(A).v1	-	dfrA12
GCA_017898165.1_ASM1789816v1_genomic	Klebsiella pneumoniae	strong	145	371188	736442	5778896	no	-	ST16	1	2	10	10	ybt 9; ICEKp3	174-1LV	-	0	-	0	-	0	-	0	-	wzi50	KL51	K51	-	High	0.9993	KL51_14_wcoZ	O3b	O3b	none	Very high	0.9907		aac(6')-Ib;rmtF	-	-	-	-	ermB.v1*	catB3.v2	arr-3	sul1	-	-	dfrA1.v1
GCA_017974075.1_ASM1797407v1_genomic	Klebsiella pneumoniae	strong	101	262790	584502	5457238	no	-	ST16	0	2	8	7	-	0	-	0	-	0	-	0	-	0	-	wzi50	KL51	K51	none	Very high	0.9989		O3b	O3b	none	Very high	0.9908		aadA2^	-	-	-	-	mphA	-	-	sul1	-	-	dfrA12
GCA_017974215.1_ASM1797421v1_genomic	Klebsiella pneumoniae	strong	66	247674	654624	5474273	no	-	ST16	0	2	9	10	-	0	-	0	-	0	-	0	-	0	-	wzi50	KL51	K51	none	Very high	0.9994		O3b	O3b	none	Very high	0.9908		aac(6')-Ib-cr.v2;aadA2^	-	-	-	-	mphA	-	-	sul1	tet(A).v1	-	dfrA12
GCA_018067885.1_ASM1806788v1_genomic	Klebsiella pneumoniae	strong	108	243906	541553	5695123	no	-	ST16	0	2	9	12	-	0	-	0	-	0	-	0	-	0	-	wzi50	KL51	K51	none	Very high	0.9994		O3b	O3b	none	Very high	0.9908		aac(6')-Ib;aadA5;rmtF	-	-	qnrS1	-	ermB.v1*;mphA?	-	arr-2	sul1	tet(A).v1	-	dfrA17
GCA_018156585.1_ASM1815658v1_genomic	Klebsiella pneumoniae	strong	107	233513	625609	5632179	no	-	ST16	1	2	8	10	ybt 9; ICEKp3	174-1LV	-	0	-	0	-	0	-	0	-	wzi50	KL51	K51	none	Very high	0.9994		O3b	O3b	none	Very high	0.9907		aac(6')-Ib;aadA*;rmtF	-	-	-	-	-	-	arr-2?	sul1	-	-	dfrA1.v1
GCA_018423825.1_ASM1842382v1_genomic	Klebsiella pneumoniae	strong	73	383781	732681	5568506	no	-	ST16	0	2	8	10	-	0	-	0	-	0	-	0	-	0	-	wzi50	KL51	K51	none	Very high	0.9994		O3b	O3b	none	Very high	0.9908		aac(6')-Ib-cr.v2;aadA2^;aph3-Ia.v1^	-	-	-	-	mphA	CatB4.v1	-	-	-	-	dfrA12
GCA_018439125.1_ASM1843912v1_genomic	Klebsiella pneumoniae	strong	121	292907	622096	5590570	yes (289)	ambiguous_bases	ST16	1	2	10	13	ybt 10; ICEKp4	91-1LV	-	0	-	0	-	0	-	0	-	wzi50	KL51	K51	none	Very high	0.9994		O3b	O3b	none	Very high	0.9908		aac(6')-Ib4^;aadA1.v1^;aadA2^;aph3-Ia.v1^	-	-	-	-	mphA	CatB4.v1?	-	sul1	tet(A).v1	-	dfrA12
GCA_018442285.1_ASM1844228v1_genomic	Klebsiella pneumoniae	strong	84	247566	504050	5467723	yes (219)	ambiguous_bases	ST16	0	2	7	7	-	0	-	0	-	0	-	0	-	0	-	wzi50	KL51	K51	?-	Good	0.9982	KL51_14_wcoZ	O3b	O3b	none	Very high	0.9907		aac(6')-Ib-cr.v2	-	-	qnrB1.v2^	-	-	CatB4.v1?	-	-	-	-	dfrA14.v2*
GCA_018444705.1_ASM1844470v1_genomic	Klebsiella pneumoniae	strong	103	292899	515383	5590519	yes (296)	ambiguous_bases	ST16	1	2	10	13	ybt 10; ICEKp4	91-1LV	-	0	-	0	-	0	-	0	-	wzi50	KL51	K51	none	Very high	0.9994		O3b	O3b	none	Very high	0.9908		aac(6')-Ib4^;aadA1.v1^;aadA2^;aph3-Ia.v1^	-	-	-	-	mphA	CatB4.v1?	-	sul1	tet(A).v1	-	dfrA12
GCA_018446255.1_ASM1844625v1_genomic	Klebsiella pneumoniae	strong	120	194951	514616	5618590	yes (213)	ambiguous_bases	ST16	1	2	10	13	ybt 10; ICEKp4	91-1LV	-	0	-	0	-	0	-	0	-	wzi50	unknown (KL51)	unknown (K51)	?-	None	0.9993	KL51_08_wcpB,KL51_09_wzy,KL51_10_wcuF,KL51_11_wcpA,KL51_12_wzx,KL51_13,KL51_14_wcoZ	O3b	O3b	none	Very high	0.9908		aac(6')-Ib-cr.v2;aadA2^;aph3-Ia.v1^	-	-	-	-	erm(42)^;mphA	CatB4.v1?	-	sul1	tet(A).v1	-	dfrA12
GCA_018447525.1_ASM1844752v1_genomic	Klebsiella pneumoniae	strong	61	311219	657652	5297117	yes (116)	ambiguous_bases	ST16	0	2	2	1	-	0	-	0	-	0	-	0	-	0	-	wzi50	KL51	K51	?-	Good	0.999	KL51_13	O3b	O3b	none	Very high	0.9908		-	-	-	-	-	-	-	-	-	-	-	-
GCA_018492875.1_ASM1849287v1_genomic	Klebsiella pneumoniae	strong	109	216781	507800	5477846	no	-	ST16	1	2	5	5	ybt 9; ICEKp3	174	-	0	-	0	-	0	-	0	-	wzi50	KL51	K51	none	Very high	0.9994		O3b	O3b	none	Very high	0.9906		strA.v1^;strB.v1	-	-	-	-	-	-	-	sul2*	-	-	-
GCA_018492895.1_ASM1849289v1_genomic	Klebsiella pneumoniae	strong	135	148456	507797	5493319	no	-	ST16	1	2	9	13	ybt 9; ICEKp3	174	-	0	-	0	-	0	-	0	-	wzi50	KL51	K51	none	Very high	0.9994		O3b	O3b	none	Very high	0.9907		aac(3)-IId^;aph3-Ia.v1;strA.v1^;strB.v1	-	-	qnrB6^	-	mphA	-	arr-3	sul1;sul2*	tet(A).v1	-	dfrA27
GCA_018492935.1_ASM1849293v1_genomic	Klebsiella pneumoniae	strong	98	291360	575483	5501183	no	-	ST16	1	2	9	13	ybt 9; ICEKp3	174	-	0	-	0	-	0	-	0	-	wzi50	KL51	K51	none	Very high	0.9994		O3b	O3b	none	Very high	0.9907		aac(3)-IId^;aph3-Ia.v1;strA.v1^;strB.v1	-	-	qnrB6^	-	mphA	-	arr-3	sul1;sul2*	tet(A).v1	-	dfrA27
GCA_018492955.1_ASM1849295v1_genomic	Klebsiella pneumoniae	strong	90	262430	694335	5454059	no	-	ST16	1	3	10	13	ybt 9; ICEKp3	174	-	0	-	0	-	0	-	0	-	wzi50	KL51	K51	none	Very high	0.9994		O3b	O3b	none	Very high	0.9907		aac(3)-IId^;aph3-Ia.v1;strA.v1^;strB.v1	-	-	qnrB6^	-	mphA	-	arr-3	sul1;sul2*	tet(A).v1	-	dfrA27
GCA_018728625.1_ASM1872862v1_genomic	Klebsiella pneumoniae	strong	123	172280	412115	5498327	no	-	ST16	1	2	9	13	ybt 9; ICEKp3	174	-	0	-	0	-	0	-	0	-	wzi50	KL51	K51	none	Very high	0.9994		O3b	O3b	none	Very high	0.9907		aac(3)-IId^;aph3-Ia.v1;strA.v1^;strB.v1	-	-	qnrB6^	-	mphA	-	arr-3	sul1;sul2*	tet(A).v1	-	dfrA27
GCA_019431525.1_ASM1943152v1_genomic	Klebsiella pneumoniae	strong	115	369713	678331	5801032	no	-	ST16	0	2	7	11	-	0	-	0	-	0	-	0	-	0	-	wzi50	KL51	K51	none	Very high	0.9993		O3b	O3b	none	Very high	0.9908		aac(6')-Ib-cr.v2;rmtB	-	-	qnrS1	-	mphA	CatB4.v1	-	-	-	-	-
GCA_019431595.1_ASM1943159v1_genomic	Klebsiella pneumoniae	strong	119	262841	541091	5652042	no	-	ST16	0	2	6	6	-	0	-	0	-	0	-	0	-	0	-	wzi50	KL51	K51	none	Very high	0.9993		O3b	O3b	none	Very high	0.9908		rmtB	-	-	qnrS1	-	mphA	-	-	-	-	-	-
GCA_019443545.1_ASM1944354v1_genomic	Klebsiella pneumoniae	strong	9	5361205	5361205	5731197	no	-	ST16	1	2	9	13	ybt 9; ICEKp3	174	-	0	-	0	-	0	-	0	-	wzi50	KL51	K51	none	Very high	0.9994		O3b	O3b	none	Very high	0.9907		aac(3)-IIa.v1^;aac(6')-Ib-cr.v2;strA.v1^;strB.v1	-	-	qnrB1.v2^	-	-	CatB4.v1	-	sul2	tet(A).v1	-	dfrA14.v2*
GCA_019443585.1_ASM1944358v1_genomic	Klebsiella pneumoniae	strong	7	5306347	5306347	5844036	no	-	ST16	0	2	4	6	-	0	-	0	-	0	-	0	-	0	-	wzi50	KL51	K51	none	Very high	0.9993		O3b	O3b	none	Very high	0.9908		rmtB	-	-	qnrS1	-	-	-	-	-	-	-	-
GCA_019928105.1_ASM1992810v1_genomic	Klebsiella pneumoniae	strong	147	123238	365333	5536268	no	-	ST16	1	3	9	10	ybt 9; ICEKp3	174	-	0	-	0	-	0	-	0	-	wzi50	KL51	K51	none	Very high	0.9994		O3b	O3b	none	Very high	0.9908		aadA*;aadA2^	mcr-1.1^	-	-	-	-	-	-	sul1	tet(B).v2*;tetR*	-	dfrA12
GCA_020120465.1_ASM2012046v1_genomic	Klebsiella pneumoniae	strong	190	199937	537144	5809073	yes (109)	ambiguous_bases	ST16	1	2	10	10	ybt 9; ICEKp3	174-1LV	-	0	-	0	-	0	-	0	-	wzi50	unknown (KL107)	unknown (KL107)	?-+	None	0.845	KL107_05_wzb,KL107_06_wzc,KL107_07_wbaP,KL107_08,KL107_09,KL107_10,KL107_12,KL107_13,KL107_14,KL107_15	O3b	O3b	none	Very high	0.9906		aac(6')-Ib*;rmtF	-	-	-	-	mphA?	-	arr-3^	sul1	tet(A).v1	-	dfrA1.v1
GCA_020577295.1_ASM2057729v1_genomic	Klebsiella pneumoniae	strong	68	565711	1347885	5459958	yes (2138)	ambiguous_bases	ST16	0	2	9	10	-	0	-	0	-	0	-	0	-	0	-	wzi50	KL51	K51	none	Very high	0.9994		O3b	O3b	none	Very high	0.9908		aac(6')-Ib-cr.v2;aadA2^;aph3-Ia.v1^	-	-	-	-	mphA	CatB4.v1?	-	sul1	-	-	dfrA12
GCA_020577815.1_ASM2057781v1_genomic	Klebsiella pneumoniae	strong	73	478916	1347895	5459368	yes (1378)	ambiguous_bases	ST16	0	2	9	10	-	0	-	0	-	0	-	0	-	0	-	wzi50	KL51	K51	none	Very high	0.9994		O3b	O3b	none	Very high	0.9908		aac(6')-Ib-cr.v2;aadA2^;aph3-Ia.v1^	-	-	-	-	mphA	CatB4.v1?	-	sul1	-	-	dfrA12
GCA_020578815.1_ASM2057881v1_genomic	Klebsiella pneumoniae	strong	56	919297	2022139	5301651	yes (914)	ambiguous_bases	ST16	0	2	2	1	-	0	-	0	-	0	-	0	-	0	-	wzi50	KL51	K51	none	Very high	0.9994		O3b	O3b	none	Very high	0.9908		-	-	-	-	-	-	-	-	-	-	-	-
GCA_020578945.1_ASM2057894v1_genomic	Klebsiella pneumoniae	strong	69	478615	719860	5368903	yes (1895)	ambiguous_bases	ST16	0	2	2	1	-	0	-	0	-	0	-	0	-	0	-	wzi50	KL51	K51	none	Very high	0.9993		O3b	O3b	-	High	0.9907	O3b_08_wbdC	-	-	-	-	-	-	-	-	-	-	-	-
GCA_020579045.1_ASM2057904v1_genomic	Klebsiella pneumoniae	strong	65	565734	1348089	5460873	yes (2352)	ambiguous_bases	ST16	0	2	9	10	-	0	-	0	-	0	-	0	-	0	-	wzi50	KL51	K51	none	Very high	0.9994		O3b	O3b	none	Very high	0.9908		aac(6')-Ib-cr.v2;aadA2^;aph3-Ia.v1^	-	-	-	-	mphA	CatB4.v1?	-	sul1	-	-	dfrA12
GCA_020829965.1_ASM2082996v1_genomic	Klebsiella pneumoniae	strong	150	310446	683594	5567000	no	-	ST16	1	2	10	15	ybt 10; ICEKp4 (truncated)	384-2LV	-	0	-	0	-	0	-	0	-	wzi230	KL81	K81	?-	Good	0.996	KL81_19_rmlD,KL81_20_rmlC	unknown (OL101)	unknown (OL101)	?-*	None	0.9535	OL101_03_rfbD,OL101_04_rfbC,OL101_07_wzt,OL101_08_wbbB	aac(3)-IId^;aadA*;aadA2^;rmtB	-	-	qnrS1	-	ereA2*;ermB.v1*	cmlA5	arr-2	sul1	-	-	dfrA12
GCA_021020975.1_ASM2102097v1_genomic	Klebsiella pneumoniae	strong	101	256025	369608	5643176	yes (783)	ambiguous_bases	ST16	0	2	10	11	-	0	-	0	-	0	-	0	-	0	-	wzi50	KL51	K51	-	High	0.9993	KL51_14_wcoZ	O3b	O3b	none	Very high	0.9908		aac(6')-Ib-cr.v2;aadA2^;aph3-Ia.v1^	-	-	-	-	mphA	CatB4.v1?	-	sul2	tet(A).v1	-	dfrA12
GCA_021083765.1_ASM2108376v1_genomic	Klebsiella pneumoniae	strong	66	340328	1553294	5511805	no	-	ST16	3	2	8	10	-	0	-	0	iuc 5	61	-	0	-	0	-	wzi50	KL51	K51	?-	Good	0.9994	KL51_11_wcpA,KL51_12_wzx	O3b	O3b	none	Very high	0.9908		aac(3)-IIa.v1^;aac(6')-Ib-cr.v2;aadA5	-	-	-	-	mphA	-	-	sul1	tet(A).v1	-	dfrA17
GCA_021137035.1_ASM2113703v1_genomic	Klebsiella pneumoniae	strong	61	369462	833595	5588913	no	-	ST16	0	2	4	4	-	0	-	0	-	0	-	0	-	0	-	wzi50	KL51	K51	none	Very high	0.9994		O3b	O3b	none	Very high	0.9908		aac(6')-Ib?;rmtF	-	-	-	-	-	-	arr-2	-	-	-	-
GCA_021137835.1_ASM2113783v1_genomic	Klebsiella pneumoniae	strong	4	5217870	5217870	5647468	no	-	ST16	0	2	4	4	-	0	-	0	-	0	-	0	-	0	-	wzi50	KL51	K51	none	Very high	0.9994		O3b	O3b	none	Very high	0.9908		aac(6')-Ib;rmtF	-	-	-	-	-	-	arr-2	-	-	-	-
GCA_021206795.1_ASM2120679v1_genomic	Klebsiella pneumoniae	strong	130	293368	712081	5803071	no	-	ST16	1	2	7	6	ybt 9; ICEKp3	183	-	0	-	0	-	0	-	0	-	wzi50	KL51	K51	?-	Good	0.9991	KL51_09_wzy,KL51_11_wcpA	O3b	O3b	none	Very high	0.9908		aadA2^	-	-	-	-	mphA	-	-	sul2	-	-	dfrA12
GCA_021245835.1_ASM2124583v1_genomic	Klebsiella pneumoniae	strong	96	310102	755422	5631961	no	-	ST16	0	2	9	12	-	0	-	0	-	0	-	0	-	0	-	-	unknown (KL51)	unknown (K51)	?-	None	0.999	KL51_03_wzi,KL51_04_wza,KL51_05_wzb,KL51_06_wzc,KL51_07_wcaJ,KL51_08_wcpB,KL51_09_wzy,KL51_10_wcuF,KL51_11_wcpA,KL51_14_wcoZ	O3b	O3b	none	Very high	0.9907		aac(3)-IId^;aadA2^;rmtB;strA.v1^;strB.v1	-	-	-	-	erm(42)*	-	-	sul2	tet(G).v1	-	dfrA12
GCA_021727735.1_ASM2172773v1_genomic	Klebsiella pneumoniae	strong	79	425889	780777	5615813	no	-	ST16	1	2	10	21	ybt 9; ICEKp3	174	-	0	-	0	-	0	-	0	-	wzi50	KL51	K51	none	Very high	0.9994		O3b	O3b	none	Very high	0.9907		aac(3)-IId^;aac(6')-Ib-cr.v2;aadA16*;aadA2^;aph3-Ia.v1;armA;strA.v1^;strB.v1	-	-	qnrB6^	-	mphA;mphE.v2;msrE	-	arr-3	sul1;sul2*	tet(A).v1	-	dfrA12;dfrA27
GCA_021789405.1_PDT001227587.1_genomic	Klebsiella pneumoniae	strong	193	135139	294123	5969745	no	-	ST16	1	2	11	28	ybt 9; ICEKp3	174-1LV	-	0	-	0	-	0	-	0	-	wzi50	KL51	K51	?-	Good	0.9993	KL51_11_wcpA	O3b	O3b	none	Very high	0.9907		aac(6')-Ib-cr.v1^;aadA*;aadA*;rmtF	-	-	-	-	mphA;mphA	catB3.v2;catB3.v2	arr-2;arr-3	sul1;sul1	tet(A).v1;tet(A).v1	-	dfrA1.v1;dfrA1.v1
GCA_021789615.1_PDT001227605.1_genomic	Klebsiella pneumoniae	strong	109	158976	410047	5695743	no	-	ST16	0	2	9	24	-	0	-	0	-	0	-	0	-	0	-	wzi50	KL51	K51	none	Very high	0.9994		O3b	O3b	none	Very high	0.9908		aac(6')-Ib-cr.v2;aac(6')-Ib-cr.v2;aadA2^;aadA2^;aph3-Ia.v1^;aph3-Ia.v1^	-	-	qnrS1;qnrS1	-	mphA;mphA	-	-	sul1;sul1	tet(A).v1;tet(A).v1	-	dfrA12;dfrA12
GCA_021797195.1_PDT001227471.1_genomic	Klebsiella pneumoniae	strong	146	96713	305429	5622839	no	-	ST16	1	2	9	24	ybt 10; ICEKp4	91-1LV	-	0	-	0	-	0	-	0	-	wzi50	KL51	K51	-	High	0.9994	KL51_14_wcoZ	O3b	O3b	-	High	0.9889	O3b_02_manB	aac(6')-Ib-cr.v2;aac(6')-Ib-cr.v2;aadA2^;aadA2^;aph3-Ia.v1^;aph3-Ia.v1^	-	-	qnrS1;qnrS1	-	mphA;mphA	-	-	sul1;sul1	tet(A).v1;tet(A).v1	-	dfrA12;dfrA12
GCA_021809005.1_PDT001227239.1_genomic	Klebsiella pneumoniae	strong	207	99780	367661	5791528	no	-	ST16	1	2	8	34	ybt 16; ICEKp12	277	-	0	-	0	-	0	-	0	-	wzi230	unknown (KL81)	unknown (K81)	?-	None	0.9959	KL81_06_wzc,KL81_09_wzy,KL81_10_wclJ,KL81_11_wcuM,KL81_12_wcqM,KL81_13_wcmZ,KL81_14_wzx	OL101	unknown (OL101)	?-*	Good	0.9485	OL101_06_wzm	aac(3)-IIa.v1^;aac(3)-IIa.v1^;aac(6')-Ib-cr.v2;aac(6')-Ib-cr.v2;aadA^;aadA^;aph(3')-Ia*;aph(3')-Ia*;rmtB;rmtB;strA.v1^;strA.v1^;strB.v1;strB.v1	-	-	qnrS1;qnrS1	-	-	floR.v1*;floR.v1*	-	sul1;sul1;sul2;sul2;sul3;sul3	-	-	dfrA12;dfrA12;dfrA14.v2*;dfrA14.v2*
GCA_021837005.1_PDT001216535.1_genomic	Klebsiella pneumoniae	strong	137	292674	459329	5459099	no	-	ST16	0	2	6	17	-	0	-	0	-	0	-	0	-	0	-	wzi50	unknown (KL51)	unknown (K51)	?-	None	0.9988	KL51_08_wcpB,KL51_09_wzy,KL51_10_wcuF,KL51_11_wcpA,KL51_12_wzx,KL51_13	O3b	O3b	-	High	0.9896	O3b_02_manB	aac(6')-Ib'.v1;aadA*;aadA*;aph(3')-VI;aph(3')-VI;aph3-Ia.v1^;aph3-Ia.v1^	-	-	qnrS1;qnrS1	-	-	-	-	-	tet(A).v1;tet(A).v1	-	-
GCA_021838145.1_PDT001216477.1_genomic	Klebsiella pneumoniae	strong	159	126174	293640	5659203	no	-	ST16	1	3	10	26	ybt 9; ICEKp3 (truncated)	174-2LV	-	0	-	0	-	0	-	0	-	wzi50	KL51	K51	?-	Good	0.9994	KL51_13,KL51_14_wcoZ	O3b	O3b	none	Very high	0.9908		aac(3)-IId^;aac(3)-IId^;aac(6')-Ib'.v1;aadA*;aadA*;aadA2^;aadA2^	-	-	-	-	ermB.v1*;ermB.v1*	-	-	sul1;sul1	tet(B).v2*;tet(B).v2*;tetR*;tetR*	-	dfrA12;dfrA12
GCA_021840065.1_PDT001216464.1_genomic	Klebsiella pneumoniae	strong	118	167269	657547	5833828	no	-	ST16	1	2	7	22	ybt 9; ICEKp3	174-1LV	-	0	-	0	-	0	-	0	-	wzi50	KL51	K51	?-	Good	0.9993	KL51_08_wcpB	O3b	O3b	none	Very high	0.9907		aac(6')-Ib;aac(6')-Ib;rmtB;rmtB;rmtF;rmtF	-	-	qnrS1;qnrS1;qnrS1	-	mphA?;mphA?	-	arr-2;arr-2	-	-	-	-
GCA_021862805.1_PDT001208202.1_genomic	Klebsiella pneumoniae	strong	95	204101	463096	5646445	no	-	ST16	1	1	7	16	ybt 10; ICEKp4	91-2LV	-	0	-	0	-	0	-	0	-	wzi50	unknown (KL51)	unknown (K51)	?-	None	0.9993	KL51_08_wcpB,KL51_09_wzy,KL51_10_wcuF,KL51_11_wcpA,KL51_12_wzx,KL51_13,KL51_14_wcoZ	O3b	O3b	none	Very high	0.9908		aac(6')-Ib-cr.v2;aac(6')-Ib-cr.v2;aadA2^;aadA2^	-	-	-	-	mphA;mphA	-	-	sul1;sul1	-	-	dfrA12;dfrA12
GCA_021864265.1_PDT001208142.1_genomic	Klebsiella pneumoniae	strong	105	176114	359724	5590032	no	-	ST16	1	1	7	16	ybt 10; ICEKp4	91-2LV	-	0	-	0	-	0	-	0	-	wzi50	unknown (KL51)	unknown (K51)	?-	None	0.9988	KL51_08_wcpB,KL51_09_wzy,KL51_10_wcuF,KL51_11_wcpA,KL51_12_wzx,KL51_13,KL51_14_wcoZ	O3b	O3b	none	Very high	0.99		aac(6')-Ib-cr.v2;aac(6')-Ib-cr.v2;aadA2^;aadA2^	-	-	-	-	mphA;mphA	-	-	sul1;sul1	-	-	dfrA12;dfrA12
GCA_021865055.1_PDT001208143.1_genomic	Klebsiella pneumoniae	strong	128	105785	451844	5546970	no	-	ST16	1	1	7	16	ybt 10; ICEKp4	91-2LV	-	0	-	0	-	0	-	0	-	wzi50	unknown (KL51)	unknown (K51)	?-	None	0.9988	KL51_08_wcpB,KL51_09_wzy,KL51_10_wcuF,KL51_11_wcpA,KL51_12_wzx,KL51_13,KL51_14_wcoZ	O3b	O3b	?-	Good	0.9907	O3b_06_wbdA	aac(6')-Ib-cr.v2;aac(6')-Ib-cr.v2;aadA2^;aadA2^	-	-	-	-	mphA;mphA	-	-	sul1;sul1	-	-	dfrA12;dfrA12
GCA_021877755.1_PDT001197506.1_genomic	Klebsiella pneumoniae	strong	439	32418	90140	5666625	no	-	ST16	0	2	3	8	-	0	-	0	-	0	-	0	-	0	-	wzi50	unknown (KL107)	unknown (KL107)	?-+	None	0.8545	KL107_05_wzb,KL107_06_wzc,KL107_07_wbaP,KL107_08,KL107_09,KL107_10,KL107_12,KL107_13,KL107_14,KL107_15	O3b	O3b	none	Very high	0.9908		rmtB;rmtB	-	-	qnrS1;qnrS1?	-	-	-	-	-	-	-	-
GCA_021878455.1_PDT001196987.1_genomic	Klebsiella pneumoniae	strong	81	293338	970818	5532102	no	-	ST16	0	2	10	39	-	0	-	0	-	0	-	0	-	0	-	wzi50	KL51	K51	none	Very high	0.9994		O3b	O3b	none	Very high	0.9907		aac(3)-IId^;aac(3)-IId^;aac(6')-Ib-cr.v2^;aac(6')-Ib-cr.v2^;aph(3')-VI;aph(3')-VI;strA.v1^;strA.v1^;strB.v1;strB.v1	-	-	qnrB9.2^;qnrB9.2^	-	-	catB3.v2;catB3.v2;floR.v2*;floR.v2*	arr-3;arr-3	sul1;sul1;sul2;sul2	tet(A).v2;tet(A).v2	-	dfrA14.v2*;dfrA14.v2*
GCA_021878595.1_PDT001196963.1_genomic	Klebsiella pneumoniae	strong	191	85502	377594	5507190	no	-	ST16	0	2	10	40	-	0	-	0	-	0	-	0	-	0	-	wzi50	unknown (KL51)	unknown (K51)	?-	None	0.9993	KL51_07_wcaJ,KL51_08_wcpB,KL51_09_wzy,KL51_10_wcuF,KL51_11_wcpA,KL51_12_wzx,KL51_13,KL51_14_wcoZ	O3b	O3b	none	Very high	0.9907		aac(3)-IId^;aac(3)-IId^;aac(6')-Ib-cr.v2^;aac(6')-Ib-cr.v2^;aph(3')-VI;aph(3')-VI;strA.v1^;strA.v1^;strB.v1;strB.v1	-	-	qnrB9.2^;qnrB9.2^	-	-	catB3.v2;catB3.v2;catB3.v2;floR.v2*;floR.v2*	arr-3;arr-3	sul1;sul1;sul2;sul2	tet(A).v2	-	dfrA14.v2*;dfrA14.v2*;dfrA14.v2*
GCA_021896515.1_PDT001188833.1_genomic	Klebsiella pneumoniae	strong	54	297588	584914	5506725	no	-	ST16	1	1	6	10	ybt 10; ICEKp4 (truncated)	91-3LV	-	0	-	0	-	0	-	0	-	wzi50	KL51	K51	?	Good	0.9993		O3b	O3b	none	Very high	0.9908		aadA2^;aadA2^	-	-	-	-	mphA;mphA	-	-	sul1;sul1	-	-	dfrA12;dfrA12
GCA_021898095.1_PDT001177477.1_genomic	Klebsiella pneumoniae	strong	116	205065	449635	5836895	no	-	ST16	1	2	9	45	ybt 16; ICEKp12	277	-	0	-	0	-	0	-	0	-	wzi230	KL81	K81	none	Very high	0.9961		OL101	unknown (OL101)	?-+*	Good	0.9529	OL101_05_wbbL	aac(3)-IIa.v1^;aac(3)-IIa.v1^;aac(6')-Ib-cr.v2;aac(6')-Ib-cr.v2;aadA2^;aadA2^;aadA2^;aadA^;aadA^;aph(3')-Ia*;aph(3')-Ia*;rmtB;rmtB;strA.v1^;strA.v1^;strB.v1;strB.v1	-	-	qnrS1;qnrS1	-	mphA;mphA	floR.v1*;floR.v1*	-	sul1;sul1;sul1;sul2;sul2;sul3;sul3	-	-	dfrA12;dfrA12;dfrA14.v2*;dfrA14.v2*
GCA_021898335.1_PDT001172742.1_genomic	Klebsiella pneumoniae	strong	75	331688	630419	5714327	no	-	ST16	0	2	8	32	-	0	-	0	-	0	-	0	-	0	-	wzi230	KL81	K81	none	Very high	0.9961		OL101	unknown (OL101)	*	High	0.9489		aac(3)-IIa.v1^;aac(3)-IIa.v1^;aac(6')-Ib-cr.v2;aac(6')-Ib-cr.v2;aadA2^;aadA2^;rmtB;rmtB;strA.v1^;strA.v1^;strB.v1;strB.v1	-	-	qnrS1;qnrS1	-	mphA;mphA	-	-	sul1;sul1;sul2;sul2	-	-	dfrA12;dfrA12
GCA_021904035.1_PDT001149770.1_genomic	Klebsiella pneumoniae	strong	81	274374	1172195	5748040	no	-	ST16	1	2	8	24	ybt 9; ICEKp3	174	-	0	-	0	-	0	-	0	-	wzi50	KL51	K51	none	Very high	0.9994		O3b	O3b	none	Very high	0.9907		aac(3)-IIa.v1^;aac(3)-IIa.v1^;aac(6')-Ib-cr.v2;aac(6')-Ib-cr.v2;strA.v1^;strA.v1^;strB.v1;strB.v1	-	-	qnrB1.v2^;qnrB1.v2^	-	-	-	-	sul2;sul2	tet(A).v1;tet(A).v1	-	dfrA14.v2*;dfrA14.v2*
GCA_021905915.1_PDT001141081.1_genomic	Klebsiella pneumoniae	strong	96	263687	583974	5721577	no	-	ST16	0	2	5	14	-	0	-	0	-	0	-	0	-	0	-	wzi50	KL51	K51	?-	Good	0.9994	KL51_07_wcaJ	O3b	O3b	none	Very high	0.9908		aac(6')-Ib-cr.v2;aac(6')-Ib-cr.v2;rmtB;rmtB	-	-	qnrS1;qnrS1	-	-	-	-	-	-	-	-
GCA_021906375.1_PDT001139000.1_genomic	Klebsiella pneumoniae	strong	105	229734	711646	5911393	no	-	ST16	1	3	9	24	ybt 9; ICEKp3 (truncated)	174-1LV	-	0	-	0	-	0	-	0	-	wzi50	KL51	K51	none	Very high	0.9994		O3b	O3b	none	Very high	0.9908		aac(6')-Ib'.v1;aadA*;aadA*;aadA2^;aadA2^	-	-	qnrS1;qnrS1	-	-	-	-	sul1;sul1	tet(B).v2*;tet(B).v2*;tetR*;tetR*	-	dfrA12;dfrA12
GCA_021906455.1_PDT001132284.1_genomic	Klebsiella pneumoniae	strong	110	231857	389022	5862167	no	-	ST16	0	2	9	26	-	0	-	0	-	0	-	0	-	0	-	wzi230	KL81	K81	?-	Good	0.9962	KL81_19_rmlD,KL81_20_rmlC	unknown (OL101)	unknown (OL101)	?-+*	Low	0.9536	OL101_03_rfbD,OL101_04_rfbC	aac(3)-IId^;aac(3)-IId^;aadA*;aadA*;aadA2^;aadA2^	-	-	qnrS1;qnrS1	-	ereA2*;ereA2*	catA1^;catA1^;cmlA5;cmlA5	arr-2;arr-2	sul1;sul1*	-	-	dfrA12;dfrA12
GCA_021907435.1_PDT000433357.2_genomic	Klebsiella pneumoniae	strong	251	84980	214583	5501235	no	-	ST16	0	1	6	10	-	0	-	0	-	0	-	0	-	0	-	wzi110	unknown (KL107)	unknown (KL107)	?-	None	0.9526	KL107_04_wza,KL107_05_wzb,KL107_06_wzc,KL107_07_wbaP,KL107_08,KL107_09,KL107_10	unknown (OL102)	unknown (OL102)	-*	None	0.8772	OL102_05_wbbL,OL102_06_rhamnan,OL102_07_wzm,OL102_08_wzt	aac(6')-Ib-cr.v2;aac(6')-Ib-cr.v2	-	-	qnrB1.v2^;qnrB1.v2^	-	-	-	-	-	tet(A).v1;tet(A).v1	-	-
GCA_021911785.1_PDT001216091.1_genomic	Klebsiella pneumoniae	strong	83	264371	653425	5565052	no	-	ST16	1	2	8	27	ybt 9; ICEKp3	174	-	0	-	0	-	0	-	0	-	wzi50	KL51	K51	none	Very high	0.9994		O3b	O3b	none	Very high	0.9908		aac(6')-Ib'.v1;aadA*;aadA*;aadA2^;aadA2^;aadA2^;aadA2^	-	-	-	-	ermB.v1*;ermB.v1*;mphA;mphA;mphA*	-	-	sul1;sul1	-	-	dfrA12;dfrA12;dfrA12;dfrA12
GCA_021913405.1_PDT001094696.1_genomic	Klebsiella pneumoniae	strong	71	292492	1083619	5644060	no	-	ST16	0	0	0	0	-	0	-	0	-	0	-	0	-	0	-	-	unknown (KL17)	unknown (K17)	?-+*	None	0.7757	KL17_05_wzb,KL17_07_wzy,KL17_08_wctR,KL17_09_wctS,KL17_10_wctT,KL17_11_wctU,KL17_12_wcaJ,KL17_13_wcmZ,KL17_14_wzx	unknown (OL102)	unknown (OL102)	-*	None	0.8276	OL102_05_wbbL,OL102_06_rhamnan,OL102_07_wzm,OL102_08_wzt	-	-	-	-	-	-	-	-	-	-	-	-
GCA_021915875.1_PDT001093230.1_genomic	Klebsiella pneumoniae	strong	80	293541	1250554	5770626	no	-	ST16	1	2	9	30	ybt 9; ICEKp3	174	-	0	-	0	-	0	-	0	-	wzi50	KL51	K51	none	Very high	0.9994		O3b	O3b	none	Very high	0.9908		aac(6')-Ib'.v1;aadA*;aadA*;aadA2^;aadA2^;rmtB;rmtB	-	-	qnrB1.v1;qnrB1.v1	-	ermB.v1*;ermB.v1*;mphA;mphA	-	-	sul1;sul1	tet(B).v2*;tet(B).v2*;tetR*;tetR*	-	dfrA12;dfrA12
GCA_021917395.1_PDT001092401.1_genomic	Klebsiella pneumoniae	strong	50	276402	905322	5732707	no	-	ST16	0	1	7	16	-	0	-	0	-	0	-	0	-	0	-	wzi50	KL51	K51	?-	Good	0.9993	KL51_14_wcoZ	O3b	O3b	none	Very high	0.9907		aac(6')-Ib-cr.v2;aac(6')-Ib-cr.v2;aadA2^;aadA2^	-	-	-	-	mphA;mphA	-	-	sul1;sul1	-	-	dfrA12;dfrA12
GCA_021922905.1_PDT001092031.1_genomic	Klebsiella pneumoniae	strong	179	61850	165166	5449423	no	-	ST16	0	1	9	19	-	0	-	0	-	0	-	0	-	0	-	wzi50	unknown (KL51)	unknown (K51)	?-	None	0.9991	KL51_07_wcaJ,KL51_08_wcpB,KL51_09_wzy,KL51_10_wcuF,KL51_11_wcpA,KL51_12_wzx,KL51_13,KL51_14_wcoZ	O3b	O3b	none	Very high	0.9908		aac(6')-Ib-cr.v2;aac(6')-Ib-cr5^;aadA2^;aadA2^;aph3-Ia.v1^;aph3-Ia.v1^	-	-	-	-	mphA;mphA	-	-	sul1;sul1	tet(A).v1;tet(A).v1	-	dfrA12;dfrA12
GCA_021930735.1_PDT001089714.1_genomic	Klebsiella pneumoniae	strong	95	213581	461544	5699967	no	-	ST16	1	2	9	31	ybt 9; ICEKp3	174	-	0	-	0	-	0	-	0	-	wzi50	KL51	K51	none	Very high	0.9994		O3b	O3b	none	Very high	0.9908		aac(6')-Ib'.v1;aac(6')-Ib'.v1;aadA*;aadA*;aadA2^;aadA2^;rmtB;rmtB	-	-	qnrB1.v1;qnrB1.v1	-	ermB.v1*;ermB.v1*;mphA;mphA	-	-	sul1;sul1	tet(B).v2*;tet(B).v2*;tetR*;tetR*	-	dfrA12;dfrA12
GCA_021930775.1_PDT001087475.1_genomic	Klebsiella pneumoniae	strong	119	173042	468946	5797194	no	-	ST16	0	2	9	26	-	0	-	0	-	0	-	0	-	0	-	wzi230	KL81	K81	?	Good	0.9961		OL101	unknown (OL101)	*	High	0.9489		rmtB;rmtB;strA.v1^;strA.v1^;strB.v1;strB.v1	-	-	qnrB1.v2^;qnrB1.v2^	-	mphA;mphA	-	-	sul1;sul1;sul2;sul2	tet(A).v1;tet(A).v1	-	dfrA12;dfrA12;dfrA14.v2*;dfrA14.v2*
GCA_021930995.1_PDT001087455.1_genomic	Klebsiella pneumoniae	strong	153	152625	362332	5888692	no	-	ST16	1	2	6	16	ybt 15; ICEKp11	230	-	0	-	0	-	0	-	0	-	wzi50	unknown (KL51)	unknown (K51)	?-	None	0.9992	KL51_07_wcaJ,KL51_08_wcpB,KL51_09_wzy,KL51_10_wcuF,KL51_11_wcpA,KL51_12_wzx,KL51_13,KL51_14_wcoZ	O3b	O3b	none	Very high	0.9908		aac(6')-Ib-cr.v2;aac(6')-Ib-cr.v2;rmtB;rmtB	-	-	qnrS1;qnrS1	-	mphA;mphA	-	-	-	-	-	-
GCA_021931075.1_PDT001087463.1_genomic	Klebsiella pneumoniae	strong	98	263529	585939	5844243	no	-	ST16	0	2	6	18	-	0	-	0	-	0	-	0	-	0	-	wzi50	unknown (KL51)	unknown (K51)	?-	None	0.9993	KL51_09_wzy,KL51_10_wcuF,KL51_13,KL51_14_wcoZ	O3b	O3b	?-	Good	0.9908	O3b_02_manB	aac(6')-Ib-cr.v2;aac(6')-Ib-cr.v2;rmtB;rmtB	-	-	qnrS1;qnrS1	-	mphA;mphA	-	-	-	-	-	-
GCA_021931575.1_PDT001087437.1_genomic	Klebsiella pneumoniae	strong	159	176229	375612	6018722	no	-	ST16	1	1	9	29	ybt 9; ICEKp3	183-1LV	-	0	-	0	-	0	-	0	-	wzi50	unknown (KL51)	unknown (K51)	?-	None	0.9992	KL51_08_wcpB,KL51_09_wzy,KL51_10_wcuF,KL51_11_wcpA,KL51_12_wzx,KL51_13,KL51_14_wcoZ	O3b	O3b	none	Very high	0.9908		aac(3)-IId^;aac(3)-IId^;aac(6')-Ib-cr.v2;aac(6')-Ib-cr.v2;aadA16*;aadA16*;aph3-Ia.v1;aph3-Ia.v1;rmtB;rmtB;strA.v1^;strA.v1^;strB.v1;strB.v1	-	-	-	-	mphA;mphA	-	arr-3;arr-3	sul1;sul1;sul2*;sul2*	tet(A).v1;tet(A).v1	-	dfrA27;dfrA27
GCA_021931655.1_PDT001087429.1_genomic	Klebsiella pneumoniae	strong	196	115399	375834	6063283	no	-	ST16	1	2	11	33	ybt 9; ICEKp3	183-1LV	-	0	-	0	-	0	-	0	-	wzi50	unknown (KL51)	unknown (K51)	?-	None	0.9992	KL51_08_wcpB,KL51_09_wzy,KL51_10_wcuF,KL51_11_wcpA,KL51_12_wzx,KL51_13,KL51_14_wcoZ	O3b	O3b	none	Very high	0.9908		aac(3)-IId^;aac(3)-IId^;aac(6')-Ib-cr.v2;aac(6')-Ib-cr.v2;aadA16*;aadA16*;aph3-Ia.v1;aph3-Ia.v1;rmtB;rmtB;strA.v1^;strA.v1^;strB.v1;strB.v1	-	fosA3;fosA3	-	-	mphA;mphA	-	arr-3;arr-3	sul1;sul1;sul2*;sul2*	tet(A).v1;tet(A).v1	-	dfrA27;dfrA27
GCA_021931795.1_PDT001087423.1_genomic	Klebsiella pneumoniae	strong	156	97943	268737	5801162	no	-	ST16	1	2	7	13	ybt 9; ICEKp3	183-2LV	-	0	-	0	-	0	-	0	-	wzi50	unknown (KL51)	unknown (K51)	?-	None	0.9993	KL51_08_wcpB,KL51_09_wzy,KL51_10_wcuF,KL51_11_wcpA,KL51_12_wzx,KL51_13,KL51_14_wcoZ	O3b	O3b	none	Very high	0.989		aadA2^;aadA2^	-	-	-	-	ermB.v1*;ermB.v1*;mphA?	-	-	sul1;sul1	-	-	dfrA12;dfrA12
GCA_021931815.1_PDT001087421.1_genomic	Klebsiella pneumoniae	strong	89	273638	524025	5809542	no	-	ST16	0	2	5	14	-	0	-	0	-	0	-	0	-	0	-	wzi50	unknown (KL51)	unknown (K51)	?-	None	0.9993	KL51_08_wcpB,KL51_09_wzy,KL51_11_wcpA,KL51_14_wcoZ	O3b	O3b	none	Very high	0.9908		aac(6')-Ib-cr.v2;aac(6')-Ib-cr.v2;rmtB;rmtB	-	-	qnrS1;qnrS1	-	-	-	-	-	-	-	-
GCA_021931855.1_PDT001087417.1_genomic	Klebsiella pneumoniae	strong	69	274376	892988	5537435	no	-	ST16	0	2	2	4	-	0	-	0	-	0	-	0	-	0	-	wzi50	unknown (KL51)	unknown (K51)	?-	None	0.9993	KL51_08_wcpB,KL51_09_wzy,KL51_11_wcpA,KL51_13,KL51_14_wcoZ	O3b	O3b	none	Very high	0.991		-	-	-	qnrS1;qnrS1	-	-	-	-	-	-	-	-
GCA_021932455.1_PDT001087389.1_genomic	Klebsiella pneumoniae	strong	122	231043	631751	5549508	no	-	ST16	1	2	5	18	ybt 9; ICEKp3	183-1LV	-	0	-	0	-	0	-	0	-	wzi50	unknown (KL51)	unknown (K51)	?-	None	0.9994	KL51_08_wcpB,KL51_09_wzy,KL51_11_wcpA,KL51_13	O3b	O3b	none	Very high	0.9908		aac(3)-IId*;aac(3)-IId^;aac(3)-IId^;aac(6')-Ib'.v1;aadA*;aadA*;rmtB;rmtB	-	-	qnrS1;qnrS1	-	-	-	-	-	-	-	-
GCA_021932495.1_PDT001087387.1_genomic	Klebsiella pneumoniae	strong	69	259509	531150	5550356	no	-	ST16	0	2	2	4	-	0	-	0	-	0	-	0	-	0	-	wzi50	unknown (KL51)	unknown (K51)	?-	None	0.9993	KL51_08_wcpB,KL51_09_wzy,KL51_10_wcuF,KL51_11_wcpA,KL51_12_wzx,KL51_13,KL51_14_wcoZ	O3b	O3b	none	Very high	0.991		-	-	-	qnrS1;qnrS1	-	-	-	-	-	-	-	-
GCA_021932515.1_PDT001087384.1_genomic	Klebsiella pneumoniae	strong	66	274376	519180	5809157	no	-	ST16	1	1	9	20	ybt 9; ICEKp3	174	-	0	-	0	-	0	-	0	-	wzi50	unknown (KL51)	unknown (K51)	?-	None	0.9994	KL51_08_wcpB,KL51_09_wzy,KL51_11_wcpA,KL51_13	O3b	O3b	none	Very high	0.9908		aac(6')-Ib-cr.v2;aac(6')-Ib-cr.v2;aadA16*;aadA16*	-	-	qnrB6^;qnrB6^	-	mphA;mphA	-	arr-3;arr-3	sul1;sul1	tet(A).v1;tet(A).v1	-	dfrA27;dfrA27
GCA_021932835.1_PDT001087369.1_genomic	Klebsiella pneumoniae	strong	94	210848	641292	5768155	no	-	ST16	1	2	8	24	ybt 9; ICEKp3	174-1LV	-	0	-	0	-	0	-	0	-	wzi50	KL51	K51	?-	Good	0.9993	KL51_09_wzy,KL51_11_wcpA	O3b	O3b	none	Very high	0.9906		aac(3)-IIa.v1^;aac(3)-IIa.v1^;aac(6')-Ib-cr.v2;aac(6')-Ib-cr.v2;strA.v1^;strA.v1^;strB.v1;strB.v1	-	-	qnrB1.v2^;qnrB1.v2^	-	-	-	-	sul2;sul2	tet(A).v1;tet(A).v1	-	dfrA14.v2*;dfrA14.v2*
GCA_021933135.1_PDT001087351.1_genomic	Klebsiella pneumoniae	strong	141	156563	334052	6025222	no	-	ST16	4	2	8	32	ybt 10; ICEKp4	91-2LV	-	0	iuc 1	63	-	0	rmp 1; KpVP-1 (incomplete)	26-1LV	-	wzi50	unknown (KL51)	unknown (K51)	?-	None	0.9993	KL51_08_wcpB,KL51_09_wzy,KL51_10_wcuF,KL51_11_wcpA,KL51_12_wzx,KL51_13,KL51_14_wcoZ	O3b	O3b	none	Very high	0.9872		aac(6')-Ib-cr.v2;aac(6')-Ib-cr.v2;aadA2^;aadA2^;aph(3')-VI;aph(3')-VI;aph3-Ia.v1^;aph3-Ia.v1^;armA;armA	-	-	qnrS1;qnrS1	-	mphA;mphA;msrE;msrE	-	-	sul1;sul1;sul2;sul2	-	-	dfrA12;dfrA12;dfrA5;dfrA5
GCA_021933155.1_PDT001087350.1_genomic	Klebsiella pneumoniae	strong	137	167381	569331	6010640	no	-	ST16	4	2	8	31	ybt 10; ICEKp4	91-2LV	-	0	iuc 1	63	-	0	rmp 1; KpVP-1 (incomplete)	26-1LV	-	wzi50	unknown (KL51)	unknown (K51)	?-	None	0.9993	KL51_09_wzy,KL51_10_wcuF,KL51_11_wcpA,KL51_12_wzx,KL51_13,KL51_14_wcoZ	O3b	O3b	none	Very high	0.9908		aac(6')-Ib-cr.v2;aac(6')-Ib-cr.v2;aadA2^;aadA2^;aph(3')-VI?;aph3-Ia.v1^;aph3-Ia.v1^;armA;armA	-	-	qnrS1;qnrS1	-	mphA;mphA;msrE;msrE	-	-	sul1;sul1;sul2;sul2	-	-	dfrA12;dfrA12;dfrA5;dfrA5
GCA_021933175.1_PDT001087349.1_genomic	Klebsiella pneumoniae	strong	149	126039	319541	6018238	no	-	ST16	4	2	8	32	ybt 10; ICEKp4	91-2LV	-	0	iuc 1	63	-	0	rmp unknown	0	-	wzi50	unknown (KL51)	unknown (K51)	?-	None	0.9992	KL51_08_wcpB,KL51_09_wzy,KL51_10_wcuF,KL51_11_wcpA,KL51_12_wzx,KL51_13,KL51_14_wcoZ	O3b	O3b	none	Very high	0.9907		aac(6')-Ib-cr.v2;aac(6')-Ib-cr.v2;aadA2^;aadA2^;aph(3')-VI?;aph(3')-VI?;aph3-Ia.v1^;aph3-Ia.v1^;armA;armA	-	-	qnrS1;qnrS1	-	mphA;mphA;msrE;msrE	-	-	sul1;sul1;sul2;sul2	-	-	dfrA12;dfrA12;dfrA5;dfrA5
GCA_021933615.1_PDT001087324.1_genomic	Klebsiella pneumoniae	strong	173	169191	461498	6182792	no	-	ST16	1	2	10	38	ybt 9; ICEKp3	183-1LV	-	0	-	0	-	0	-	0	-	wzi50	unknown (KL51)	unknown (K51)	?-	None	0.9993	KL51_08_wcpB,KL51_09_wzy,KL51_11_wcpA,KL51_12_wzx,KL51_13,KL51_14_wcoZ	O3b	O3b	none	Very high	0.9908		aac(3)-IId^;aac(3)-IId^;aac(6')-Ib-cr.v2;aac(6')-Ib-cr.v2^;aadA5;aadA5;rmtB;rmtB;strA.v1;strA.v1;strB.v1;strB.v1	-	-	qnrB4;qnrB4	-	mphA;mphA	catB3.v2;catB3.v2	arr-3;arr-3	sul1;sul1	-	-	dfrA17;dfrA17
GCA_021938795.1_PDT001071352.1_genomic	Klebsiella pneumoniae	strong	60	293850	641374	5605668	no	-	ST16	0	2	5	8	-	0	-	0	-	0	-	0	-	0	-	wzi50	KL51	K51	?	Good	0.9993		O3b	O3b	none	Very high	0.9907		aac(6')-Ib-cr.v2;aac(6')-Ib-cr.v2	-	-	-	-	-	-	-	-	-	-	-
GCA_021941895.1_PDT001046059.1_genomic	Klebsiella pneumoniae	strong	105	293255	711054	5740183	no	-	ST16	0	2	9	22	-	0	-	0	-	0	-	0	-	0	-	wzi151	KL48	K48	*	High	0.9478		O1/O2v1	O2a	none	Very high	0.98		aac(6')-Ib;aac(6')-Ib;aadA2^;aadA2^;rmtF;rmtF	-	-	qnrB1.v1;qnrB1.v1	-	mphA;mphA	-	arr-2;arr-2	sul1;sul1	-	-	dfrA12;dfrA12
GCA_021947815.1_PDT001025282.1_genomic	Klebsiella pneumoniae	strong	89	268568	568657	5826721	no	-	ST16	5	2	6	14	ybt 17; ICEKp10	239-1LV	clb 3	12-3LV	iuc 5	61	-	0	-	0	-	wzi50	KL51	K51	none	Very high	0.9993		O3b	O3b	none	Very high	0.9908		aac(3)-IIa.v1^;aac(3)-IIa.v1^;aac(6')-Ib-cr.v2;aac(6')-Ib-cr.v2	-	-	-	-	-	-	-	-	tet(A).v1;tet(A).v1	-	-
GCA_021948655.1_PDT001025230.1_genomic	Klebsiella pneumoniae	strong	83	426115	890861	5824442	no	-	ST16	3	3	10	32	-	0	-	0	iuc 5	61	-	0	-	0	-	wzi50	KL51	K51	none	Very high	0.9994		O3b	O3b	none	Very high	0.9908		aac(3)-IId^;aac(3)-IId^;aac(6')-Ib-cr.v2;aadA*;aadA*;aadA5;aadA5;strA.v1^;strA.v1^;strB.v1;strB.v1	-	-	-	-	mphA;mphA	-	-	sul1;sul1;sul2;sul2	tet(A).v1;tet(A).v1	-	dfrA14.v2*;dfrA14.v2*;dfrA17;dfrA17
GCA_021948795.1_PDT001025221.1_genomic	Klebsiella pneumoniae	strong	84	426115	747657	5687630	no	-	ST16	3	2	7	20	-	0	-	0	iuc 5	61	-	0	-	0	-	wzi50	KL51	K51	none	Very high	0.9994		O3b	O3b	none	Very high	0.9908		aac(3)-IId^;aac(3)-IId^;aac(6')-Ib'.v1;aadA*;aadA*;strA.v1^;strA.v1^;strB.v1;strB.v1	-	-	-	-	-	-	-	sul2;sul2	-	-	dfrA14.v2*;dfrA14.v2*
GCA_021949255.1_PDT001025190.1_genomic	Klebsiella pneumoniae	strong	86	295993	709251	5612870	no	-	ST16	3	3	10	34	-	0	-	0	iuc 5	61	-	0	-	0	-	wzi50	KL51	K51	none	Very high	0.9994		O3b	O3b	none	Very high	0.9908		aac(3)-IId^;aac(3)-IId^;aac(6')-Ib-cr.v2;aadA*;aadA*;aadA5;aadA5;strA.v1^;strA.v1^;strB.v1;strB.v1	-	-	-	-	mphA;mphA	-	-	sul1;sul1;sul2;sul2	tet(A).v1;tet(A).v1	-	dfrA14.v2*;dfrA14.v2*;dfrA17;dfrA17
GCA_021950365.1_PDT001025127.1_genomic	Klebsiella pneumoniae	strong	73	426021	747671	5711220	no	-	ST16	3	2	7	12	-	0	-	0	iuc 5	61-1LV	-	0	-	0	-	wzi50	KL51	K51	none	Very high	0.9994		O3b	O3b	none	Very high	0.9907		aadA5;aadA5	-	-	-	-	mphA;mphA	-	-	sul1;sul1	tet(A).v1;tet(A).v1	-	dfrA17;dfrA17
GCA_021958685.1_PDT001020167.1_genomic	Klebsiella pneumoniae	strong	134	290700	762747	5976220	no	-	ST16	1	2	8	17	ybt 9; ICEKp3	174-1LV	-	0	-	0	-	0	-	0	-	wzi50	KL51	K51	-	High	0.9993	KL51_14_wcoZ	O3b	O3b	none	Very high	0.9907		aac(6')-Ib;aac(6')-Ib;aac(6')-Ib-cr.v2^;rmtF;rmtF	-	-	-	-	-	-	arr-2;arr-3	sul1;sul1	-	-	dfrA1.v1;dfrA1.v1
GCA_021968295.1_PDT001019691.1_genomic	Klebsiella pneumoniae	strong	85	274545	837286	5585229	no	-	ST16	0	1	6	10	-	0	-	0	-	0	-	0	-	0	-	wzi110	KL149	unknown (KL149)	none	Very high	0.9998		O4	O4	none	Very high	0.997		aac(6')-Ib-cr.v2;aac(6')-Ib-cr.v2	-	-	qnrB1.v2^;qnrB1.v2^	-	-	-	-	-	tet(A).v1;tet(A).v1	-	-
GCA_021968375.1_PDT001019674.1_genomic	Klebsiella pneumoniae	strong	117	294283	541640	5908316	no	-	ST16	1	2	8	25	ybt 10; ICEKp4	91-1LV	-	0	-	0	-	0	-	0	-	wzi50	KL51	K51	none	Very high	0.9994		O3b	O3b	none	Very high	0.9908		aac(6')-Ib-cr.v2;aac(6')-Ib-cr.v2;aadA2^;aadA2^;aph(3')-VIb*;aph(3')-VIb*;aph3-Ia.v1^;aph3-Ia.v1^;strA.v1;strA.v1;strB.v1	-	-	-	-	mphA;mphA	-	-	sul1;sul1	-	-	dfrA12;dfrA12
GCA_021969935.1_PDT001019580.1_genomic	Klebsiella pneumoniae	strong	76	369486	1027363	5717927	no	-	ST16	0	2	7	18	-	0	-	0	-	0	-	0	-	0	-	wzi50	KL51	K51	-	High	0.9993	KL51_14_wcoZ	O3b	O3b	none	Very high	0.9908		aac(6')-Ib'.v1*;aadA*;aadA*;strA.v1^;strA.v1^;strB.v1;strB.v1	-	-	-	-	mphA;mphA	-	-	sul2;sul2	-	-	dfrA14.v2*;dfrA14.v2*
GCA_021969995.1_PDT001019577.1_genomic	Klebsiella pneumoniae	strong	42	329105	1013491	5640101	no	-	ST16	1	1	2	2	ybt 10; ICEKp4 (truncated)	91-2LV	-	0	-	0	-	0	-	0	-	wzi50	KL51	K51	-	High	0.9994	KL51_14_wcoZ	O3b	O3b	none	Very high	0.9908		-	-	-	-	-	-	-	-	-	-	-	-
GCA_021970615.1_PDT001019566.1_genomic	Klebsiella pneumoniae	strong	73	294111	521689	5910555	no	-	ST16	1	2	8	16	ybt 10; ICEKp4	91-1LV	-	0	-	0	-	0	-	0	-	wzi50	KL51	K51	none	Very high	0.9994		O3b	O3b	none	Very high	0.9908		aadA2^;aadA2^	-	-	qnrS1;qnrS1	-	mphA;mphA	-	-	sul1;sul1	-	-	dfrA12;dfrA12
GCA_021971295.1_PDT001019311.1_genomic	Klebsiella pneumoniae	strong	123	174469	389576	5745877	no	-	ST16	0	2	9	32	-	0	-	0	-	0	-	0	-	0	-	wzi230	unknown (KL107)	unknown (KL107)	?-+	None	0.9081	KL107_05_wzb,KL107_06_wzc,KL107_07_wbaP,KL107_08,KL107_09,KL107_10,KL107_14	OL101	unknown (OL101)	?-*	Good	0.9484	OL101_03_rfbD,OL101_05_wbbL,OL101_06_wzm	aac(3)-IIa.v1^;aac(3)-IIa.v1^;aac(6')-Ib-cr.v2;aac(6')-Ib-cr.v2;aadA2^;aadA2^;strA.v1^;strA.v1^;strB.v1;strB.v1	-	-	qnrB1.v2^;qnrB1.v2^	-	mphA;mphA	-	-	sul1;sul1;sul2;sul2	tet(A).v1;tet(A).v1	-	dfrA12;dfrA12;dfrA14.v2*;dfrA14.v2*
GCA_021971335.1_PDT001019310.1_genomic	Klebsiella pneumoniae	strong	116	294283	460917	5748892	no	-	ST16	0	2	9	36	-	0	-	0	-	0	-	0	-	0	-	wzi230	unknown (KL81)	unknown (K81)	?-+	None	0.9921	KL81_11_wcuM,KL81_14_wzx,KL81_19_rmlD,KL81_20_rmlC	OL101	unknown (OL101)	?-+*	Good	0.9488	OL101_03_rfbD,OL101_04_rfbC	aac(3)-IIa.v1^;aac(3)-IIa.v1^;aac(6')-Ib-cr.v2;aac(6')-Ib-cr.v2;aadA2^;aadA2^;strA.v1^;strA.v1^;strB.v1;strB.v1	-	-	qnrB1.v2^;qnrB1.v2^;qnrS1;qnrS1	-	mphA;mphA	-	-	sul1;sul1;sul2;sul2	tet(A).v1;tet(A).v1	-	dfrA12;dfrA12;dfrA14.v2*;dfrA14.v2*
GCA_021980395.1_PDT001008691.1_genomic	Klebsiella pneumoniae	strong	87	325643	711873	5849502	no	-	ST16	1	2	8	20	ybt 9; ICEKp3	174	-	0	-	0	-	0	-	0	-	wzi50	KL51	K51	none	Very high	0.9994		O3b	O3b	none	Very high	0.9908		aac(6')-Ib'.v1;aadA*;aadA*;aadA2^;aadA2^	-	-	-	-	-	-	-	sul1;sul1	tet(B).v2*;tet(B).v2*;tetR*;tetR*	-	dfrA12;dfrA12
GCA_021980495.1_PDT001008131.1_genomic	Klebsiella pneumoniae	strong	78	383225	712051	5825835	no	-	ST16	1	2	8	22	ybt 9; ICEKp3	174	-	0	-	0	-	0	-	0	-	wzi50	KL51	K51	-	High	0.9994	KL51_14_wcoZ	O3b	O3b	none	Very high	0.9908		aac(6')-Ib'.v1;aadA*;aadA*;aadA2^;aadA2^	-	-	-	-	-	-	-	sul1;sul1	tet(B).v2*;tet(B).v2*;tetR*;tetR*	-	dfrA12;dfrA12
GCA_021980535.1_PDT001008116.1_genomic	Klebsiella pneumoniae	strong	78	299587	585294	5664890	no	-	ST16	1	2	8	22	ybt 9; ICEKp3	174	-	0	-	0	-	0	-	0	-	wzi50	KL51	K51	-	High	0.9994	KL51_12_wzx	O3b	O3b	none	Very high	0.9908		aac(6')-Ib'.v1;aadA*;aadA*;aadA2^;aadA2^	-	-	-	-	-	-	-	sul1;sul1	tet(B).v2*;tet(B).v2*;tetR*;tetR*	-	dfrA12;dfrA12
GCA_021980755.1_PDT001010197.1_genomic	Klebsiella pneumoniae	strong	98	195496	327862	5602027	no	-	ST16	0	2	8	28	-	0	-	0	-	0	-	0	-	0	-	wzi230	KL81	K81	none	Very high	0.9961		OL101	unknown (OL101)	?+*	Good	0.9536		aac(3)-IIa.v1^;aac(3)-IIa.v1^;aac(6')-Ib-cr.v2;aac(6')-Ib-cr.v2;aadA2^;aadA2^;rmtB;rmtB	-	-	qnrS1;qnrS1	-	mphA;mphA	-	-	sul1;sul1	-	-	dfrA12;dfrA12;dfrA14.v2*;dfrA14.v2*
GCA_021980935.1_PDT001008692.1_genomic	Klebsiella pneumoniae	strong	80	325651	711865	5836352	no	-	ST16	1	2	7	20	ybt 9; ICEKp3	174	-	0	-	0	-	0	-	0	-	wzi50	KL51	K51	none	Very high	0.9994		O3b	O3b	none	Very high	0.9908		aac(6')-Ib'.v1;aadA*;aadA*;aadA2^;aadA2^	-	-	-	-	-	-	-	-	tet(B).v2*;tet(B).v2*;tetR*;tetR*	-	dfrA12;dfrA12
GCA_021981035.1_PDT001008181.1_genomic	Klebsiella pneumoniae	strong	81	315306	585294	5818243	no	-	ST16	1	2	8	22	ybt 9; ICEKp3	174	-	0	-	0	-	0	-	0	-	wzi50	KL51	K51	none	Very high	0.9994		O3b	O3b	none	Very high	0.9908		aac(6')-Ib'.v1;aadA*;aadA*;aadA2^;aadA2^	-	-	-	-	-	-	-	sul1;sul1	tet(B).v2*;tet(B).v2*;tetR*;tetR*	-	dfrA12;dfrA12
GCA_021981115.1_PDT001008157.1_genomic	Klebsiella pneumoniae	strong	79	294981	711861	5794983	no	-	ST16	1	2	8	20	ybt 9; ICEKp3	174	-	0	-	0	-	0	-	0	-	wzi50	KL51	K51	none	Very high	0.9994		O3b	O3b	none	Very high	0.9908		aac(6')-Ib'.v1;aadA*;aadA*;aadA2^;aadA2^	-	-	-	-	-	-	-	sul1;sul1	tet(B).v2*;tet(B).v2*;tetR*;tetR*	-	dfrA12;dfrA12
GCA_021981135.1_PDT001008158.1_genomic	Klebsiella pneumoniae	strong	75	383225	711697	5813337	no	-	ST16	1	2	8	22	ybt 9; ICEKp3	174	-	0	-	0	-	0	-	0	-	wzi50	KL51	K51	none	Very high	0.9994		O3b	O3b	none	Very high	0.9908		aac(6')-Ib'.v1;aadA*;aadA*;aadA2^;aadA2^	-	-	-	-	-	-	-	sul1;sul1	tet(B).v2*;tet(B).v2*;tetR*;tetR*	-	dfrA12;dfrA12
GCA_021981235.1_PDT001008146.1_genomic	Klebsiella pneumoniae	strong	81	313852	585294	5813049	no	-	ST16	1	2	8	22	ybt 9; ICEKp3	174	-	0	-	0	-	0	-	0	-	wzi50	KL51	K51	-	High	0.9994	KL51_12_wzx	O3b	O3b	none	Very high	0.9908		aac(6')-Ib'.v1;aadA*;aadA*;aadA2^;aadA2^	-	-	-	-	-	-	-	sul1;sul1	tet(B).v2*;tet(B).v2*;tetR*;tetR*	-	dfrA12;dfrA12
GCA_021981275.1_PDT001008143.1_genomic	Klebsiella pneumoniae	strong	80	293933	585294	5682056	no	-	ST16	1	2	8	22	ybt 9; ICEKp3	174	-	0	-	0	-	0	-	0	-	wzi50	KL51	K51	none	Very high	0.9994		O3b	O3b	none	Very high	0.9908		aac(6')-Ib'.v1;aadA*;aadA*;aadA2^;aadA2^	-	-	-	-	-	-	-	sul1;sul1	tet(B).v2*;tet(B).v2*;tetR*;tetR*	-	dfrA12;dfrA12
GCA_021981355.1_PDT001008132.1_genomic	Klebsiella pneumoniae	strong	76	294956	711848	5746965	no	-	ST16	1	2	8	22	ybt 9; ICEKp3	174	-	0	-	0	-	0	-	0	-	wzi50	KL51	K51	?-	Good	0.9994	KL51_10_wcuF,KL51_14_wcoZ	O3b	O3b	none	Very high	0.9908		aac(6')-Ib'.v1;aadA*;aadA*;aadA2^;aadA2^	-	-	-	-	-	-	-	sul1;sul1	tet(B).v2*;tet(B).v2*;tetR*;tetR*	-	dfrA12;dfrA12
GCA_021981415.1_PDT001008118.1_genomic	Klebsiella pneumoniae	strong	93	325643	711851	5836740	no	-	ST16	1	2	8	22	ybt 9; ICEKp3	174	-	0	-	0	-	0	-	0	-	wzi50	KL51	K51	none	Very high	0.9994		O3b	O3b	none	Very high	0.9908		aac(6')-Ib'.v1;aadA*;aadA*;aadA2^;aadA2^	-	-	-	-	-	-	-	sul1;sul1	tet(B).v2*;tet(B).v2*;tetR*;tetR*	-	dfrA12;dfrA12
GCA_021981555.1_PDT001008103.1_genomic	Klebsiella pneumoniae	strong	74	315339	712132	5814891	no	-	ST16	1	2	7	20	ybt 9; ICEKp3	174	-	0	-	0	-	0	-	0	-	wzi50	KL51	K51	none	Very high	0.9994		O3b	O3b	none	Very high	0.9908		aac(6')-Ib'.v1;aadA*;aadA*;aadA2^;aadA2^	-	-	-	-	-	-	-	-	tet(B).v2*;tet(B).v2*;tetR*;tetR*	-	dfrA12;dfrA12
GCA_021981605.1_PDT001008095.1_genomic	Klebsiella pneumoniae	strong	81	294283	585294	5759126	no	-	ST16	1	2	8	22	ybt 9; ICEKp3	174	-	0	-	0	-	0	-	0	-	wzi50	KL51	K51	none	Very high	0.9994		O3b	O3b	none	Very high	0.9908		aac(6')-Ib'.v1;aadA*;aadA*;aadA2^;aadA2^	-	-	-	-	-	-	-	sul1;sul1	tet(B).v2*;tet(B).v2*;tetR*;tetR*	-	dfrA12;dfrA12
GCA_021981635.1_PDT001008097.1_genomic	Klebsiella pneumoniae	strong	79	325631	585294	5818929	no	-	ST16	1	2	8	22	ybt 9; ICEKp3	174	-	0	-	0	-	0	-	0	-	wzi50	KL51	K51	none	Very high	0.9994		O3b	O3b	none	Very high	0.9908		aac(6')-Ib'.v1;aadA*;aadA*;aadA2^;aadA2^	-	-	-	-	-	-	-	sul1;sul1	tet(B).v2*;tet(B).v2*;tetR*;tetR*	-	dfrA12;dfrA12
GCA_021981815.1_PDT001008082.1_genomic	Klebsiella pneumoniae	strong	75	313677	711849	5730767	no	-	ST16	1	2	7	20	ybt 9; ICEKp3	174	-	0	-	0	-	0	-	0	-	wzi50	KL51	K51	none	Very high	0.9994		O3b	O3b	none	Very high	0.9908		aac(6')-Ib'.v1;aadA*;aadA*;aadA2^;aadA2^	-	-	-	-	-	-	-	-	tet(B).v2*;tet(B).v2*;tetR*;tetR*	-	dfrA12;dfrA12
GCA_021981855.1_PDT001008081.1_genomic	Klebsiella pneumoniae	strong	77	315289	712028	5745246	no	-	ST16	1	2	8	22	ybt 9; ICEKp3	174	-	0	-	0	-	0	-	0	-	wzi50	KL51	K51	none	Very high	0.9994		O3b	O3b	none	Very high	0.9908		aac(6')-Ib'.v1;aadA*;aadA*;aadA2^;aadA2^	-	-	-	-	-	-	-	sul1;sul1	tet(B).v2*;tet(B).v2*;tetR*;tetR*	-	dfrA12;dfrA12
GCA_021981875.1_PDT001008080.1_genomic	Klebsiella pneumoniae	strong	87	383225	711857	5821519	no	-	ST16	1	2	8	22	ybt 9; ICEKp3	174	-	0	-	0	-	0	-	0	-	wzi50	KL51	K51	none	Very high	0.9994		O3b	O3b	none	Very high	0.9908		aac(6')-Ib'.v1;aadA*;aadA*;aadA2^;aadA2^	-	-	-	-	-	-	-	sul1;sul1	tet(B).v2*;tet(B).v2*;tetR*;tetR*	-	dfrA12;dfrA12
GCA_021981935.1_PDT001008076.1_genomic	Klebsiella pneumoniae	strong	59	413111	806874	5849995	no	-	ST16	1	2	8	18	ybt 10; ICEKp4	91-2LV	-	0	-	0	-	0	-	0	-	wzi50	KL51	K51	none	Very high	0.9994		O3b	O3b	none	Very high	0.9908		aac(6')-Ib-cr.v2;aac(6')-Ib-cr.v2;aadA2^;aadA2^	-	-	-	-	mphA;mphA	-	-	sul1;sul1	-	-	dfrA12;dfrA12
GCA_021981975.1_PDT001008077.1_genomic	Klebsiella pneumoniae	strong	61	413111	806874	5861218	no	-	ST16	1	2	8	18	ybt 10; ICEKp4	91-2LV	-	0	-	0	-	0	-	0	-	wzi50	KL51	K51	-	High	0.9994	KL51_12_wzx	O3b	O3b	none	Very high	0.9908		aac(6')-Ib-cr.v2;aac(6')-Ib-cr.v2;aadA2^;aadA2^	-	-	-	-	mphA;mphA	-	-	sul1;sul1	-	-	dfrA12;dfrA12
GCA_021982055.1_PDT001008067.1_genomic	Klebsiella pneumoniae	strong	65	300075	585294	5728250	no	-	ST16	1	2	7	16	ybt 9; ICEKp3	174	-	0	-	0	-	0	-	0	-	wzi50	KL51	K51	none	Very high	0.9994		O3b	O3b	none	Very high	0.9908		aadA2^;aadA2^	-	-	-	-	-	-	-	sul1;sul1	tet(B).v2*;tet(B).v2*;tetR*;tetR*	-	dfrA12;dfrA12
GCA_021982355.1_PDT001008042.1_genomic	Klebsiella pneumoniae	strong	88	325643	712008	5843854	no	-	ST16	1	2	8	22	ybt 9; ICEKp3	174	-	0	-	0	-	0	-	0	-	wzi50	KL51	K51	none	Very high	0.9994		O3b	O3b	none	Very high	0.9908		aac(6')-Ib'.v1;aadA*;aadA*;aadA2^;aadA2^	-	-	-	-	-	-	-	sul1;sul1	tet(B).v2*;tet(B).v2*;tetR*;tetR*	-	dfrA12;dfrA12
GCA_021982375.1_PDT001008039.1_genomic	Klebsiella pneumoniae	strong	93	293960	711848	5863185	no	-	ST16	1	2	8	22	ybt 9; ICEKp3	174	-	0	-	0	-	0	-	0	-	wzi50	KL51	K51	none	Very high	0.9994		O3b	O3b	none	Very high	0.9908		aac(6')-Ib'.v1;aadA*;aadA*;aadA2^;aadA2^	-	-	-	-	-	-	-	sul1;sul1	tet(B).v2*;tet(B).v2*;tetR*;tetR*	-	dfrA12;dfrA12
GCA_021982865.1_PDT001007724.1_genomic	Klebsiella pneumoniae	strong	62	293956	711840	5721914	no	-	ST16	1	2	7	16	ybt 9; ICEKp3	174	-	0	-	0	-	0	-	0	-	wzi50	KL51	K51	none	Very high	0.9994		O3b	O3b	none	Very high	0.9908		aadA2^;aadA2^	-	-	-	-	-	-	-	sul1;sul1	tet(B).v2*;tet(B).v2*;tetR*;tetR*	-	dfrA12;dfrA12
GCA_021982895.1_PDT001007725.1_genomic	Klebsiella pneumoniae	strong	92	313575	711873	5870074	no	-	ST16	1	2	7	20	ybt 9; ICEKp3	174	-	0	-	0	-	0	-	0	-	wzi50	KL51	K51	none	Very high	0.9994		O3b	O3b	none	Very high	0.9908		aac(6')-Ib'.v1;aadA*;aadA*;aadA2^;aadA2^	-	-	-	-	-	-	-	-	tet(B).v2*;tet(B).v2*;tetR*;tetR*	-	dfrA12;dfrA12
GCA_021983075.1_PDT001003389.1_genomic	Klebsiella pneumoniae	strong	73	294978	713105	5768367	no	-	ST16	1	2	7	14	ybt 9; ICEKp3	174	-	0	-	0	-	0	-	0	-	wzi50	KL51	K51	?-	Good	0.9994	KL51_14_wcoZ	O3b	O3b	none	Very high	0.9908		aadA2^;aadA2^	-	-	-	-	-	-	-	sul1;sul1	tet(B).v2*;tet(B).v2*;tetR*;tetR*	-	dfrA12;dfrA12
GCA_021983115.1_PDT001003391.1_genomic	Klebsiella pneumoniae	strong	86	292731	585401	5770313	no	-	ST16	1	2	8	24	ybt 9; ICEKp3	174	-	0	-	0	-	0	-	0	-	wzi50	KL51	K51	none	Very high	0.9993		O3b	O3b	none	Very high	0.9908		aac(6')-Ib'.v1;aadA*;aadA*;aadA2^;aadA2^	-	-	qnrB1.v1;qnrB1.v1	-	-	-	-	sul1;sul1	tet(B).v2*;tet(B).v2*;tetR*;tetR*	-	dfrA12;dfrA12
GCA_021983135.1_PDT001003387.1_genomic	Klebsiella pneumoniae	strong	85	294083	712017	5808417	no	-	ST16	1	2	8	22	ybt 9; ICEKp3	174	-	0	-	0	-	0	-	0	-	wzi50	KL51	K51	none	Very high	0.9994		O3b	O3b	none	Very high	0.9908		aac(6')-Ib'.v1;aadA*;aadA*;aadA2^;aadA2^	-	-	-	-	-	-	-	sul1;sul1	tet(B).v2*;tet(B).v2*;tetR*;tetR*	-	dfrA12;dfrA12
GCA_021983315.1_PDT001003378.1_genomic	Klebsiella pneumoniae	strong	87	299625	585294	5823417	no	-	ST16	1	2	8	23	ybt 9; ICEKp3	174	-	0	-	0	-	0	-	0	-	wzi50	KL51	K51	none	Very high	0.9994		O3b	O3b	none	Very high	0.9908		aac(6')-Ib'.v1;aadA*;aadA*;aadA2^;aadA2^	-	-	-	-	-	-	-	sul1;sul1	tet(B).v2*;tet(B).v2*;tetR*;tetR*	-	dfrA12;dfrA12
GCA_021983375.1_PDT001003374.1_genomic	Klebsiella pneumoniae	strong	77	325619	711976	5819349	no	-	ST16	1	2	8	22	ybt 9; ICEKp3	174	-	0	-	0	-	0	-	0	-	wzi50	KL51	K51	-	High	0.9994	KL51_12_wzx	O3b	O3b	none	Very high	0.9908		aac(6')-Ib'.v1;aadA*;aadA*;aadA2^;aadA2^	-	-	-	-	-	-	-	sul1;sul1	tet(B).v2*;tet(B).v2*;tetR*;tetR*	-	dfrA12;dfrA12
GCA_021983415.1_PDT001003373.1_genomic	Klebsiella pneumoniae	strong	89	318917	710364	5864905	no	-	ST16	1	2	8	22	ybt 9; ICEKp3	174	-	0	-	0	-	0	-	0	-	wzi50	KL51	K51	?-	Good	0.9994	KL51_06_wzc	O3b	O3b	none	Very high	0.9908		aac(6')-Ib'.v1;aadA*;aadA*;aadA2^;aadA2^	-	-	-	-	-	-	-	sul1;sul1	tet(B).v2*;tet(B).v2*;tetR*;tetR*	-	dfrA12;dfrA12
GCA_021983555.1_PDT001003366.1_genomic	Klebsiella pneumoniae	strong	76	372605	711693	5792672	no	-	ST16	1	2	8	22	ybt 9; ICEKp3	174	-	0	-	0	-	0	-	0	-	wzi50	KL51	K51	none	Very high	0.9994		O3b	O3b	none	Very high	0.9908		aac(6')-Ib'.v1;aadA*;aadA*;aadA2^;aadA2^	-	-	-	-	-	-	-	sul1;sul1	tet(B).v2*;tet(B).v2*;tetR*;tetR*	-	dfrA12;dfrA12
GCA_021983635.1_PDT001003363.1_genomic	Klebsiella pneumoniae	strong	75	294956	585294	5736208	no	-	ST16	1	2	8	22	ybt 9; ICEKp3	174	-	0	-	0	-	0	-	0	-	wzi50	KL51	K51	none	Very high	0.9994		O3b	O3b	none	Very high	0.9908		aac(6')-Ib'.v1;aadA*;aadA*;aadA2^;aadA2^	-	-	-	-	-	-	-	sul1;sul1	tet(B).v2*;tet(B).v2*;tetR*;tetR*	-	dfrA12;dfrA12
GCA_021983655.1_PDT001003360.1_genomic	Klebsiella pneumoniae	strong	91	285801	456584	5633731	no	-	ST16	1	2	7	16	ybt 9; ICEKp3	174	-	0	-	0	-	0	-	0	-	wzi50	KL51	K51	none	Very high	0.9994		O3b	O3b	none	Very high	0.9908		aadA2^;aadA2^	-	-	-	-	-	-	-	sul1;sul1	tet(B).v2*;tet(B).v2*;tetR*;tetR*	-	dfrA12;dfrA12
GCA_021983915.1_PDT001003347.1_genomic	Klebsiella pneumoniae	strong	81	293916	585294	5785537	no	-	ST16	1	2	8	22	ybt 9; ICEKp3	174	-	0	-	0	-	0	-	0	-	wzi50	KL51	K51	none	Very high	0.9994		O3b	O3b	none	Very high	0.9908		aac(6')-Ib'.v1;aadA*;aadA*;aadA2^;aadA2^	-	-	-	-	-	-	-	sul1;sul1	tet(B).v2*;tet(B).v2*;tetR*;tetR*	-	dfrA12;dfrA12
GCA_021984075.1_PDT001003327.1_genomic	Klebsiella pneumoniae	strong	76	325643	968931	5701981	no	-	ST16	1	2	8	22	ybt 9; ICEKp3	174	-	0	-	0	-	0	-	0	-	wzi50	KL51	K51	none	Very high	0.9994		O3b	O3b	none	Very high	0.9908		aac(6')-Ib'.v1;aadA*;aadA*;aadA2^;aadA2^	-	-	-	-	-	-	-	sul1;sul1	tet(B).v2*;tet(B).v2*;tetR*;tetR*	-	dfrA12;dfrA12
GCA_021984115.1_PDT001003324.1_genomic	Klebsiella pneumoniae	strong	81	292730	585294	5765877	no	-	ST16	1	2	8	22	ybt 9; ICEKp3	174	-	0	-	0	-	0	-	0	-	wzi50	KL51	K51	none	Very high	0.9994		O3b	O3b	none	Very high	0.9908		aac(6')-Ib'.v1;aadA*;aadA*;aadA2^;aadA2^	-	-	-	-	-	-	-	sul1;sul1	tet(B).v2*;tet(B).v2*;tetR*;tetR*	-	dfrA12;dfrA12
GCA_021984135.1_PDT001003326.1_genomic	Klebsiella pneumoniae	strong	80	299568	585294	5817184	no	-	ST16	1	2	8	22	ybt 9; ICEKp3	174	-	0	-	0	-	0	-	0	-	wzi50	KL51	K51	none	Very high	0.9994		O3b	O3b	none	Very high	0.9908		aac(6')-Ib'.v1;aadA*;aadA*;aadA2^;aadA2^	-	-	-	-	-	-	-	sul1;sul1	tet(B).v2*;tet(B).v2*;tetR*;tetR*	-	dfrA12;dfrA12
GCA_021984155.1_PDT001003325.1_genomic	Klebsiella pneumoniae	strong	79	322517	899557	5713815	no	-	ST16	1	2	8	22	ybt 9; ICEKp3	174	-	0	-	0	-	0	-	0	-	wzi50	KL51	K51	none	Very high	0.9994		O3b	O3b	none	Very high	0.9908		aac(6')-Ib'.v1;aadA*;aadA*;aadA2^;aadA2^	-	-	-	-	-	-	-	sul1;sul1	tet(B).v2*;tet(B).v2*;tetR*;tetR*	-	dfrA12;dfrA12
GCA_021984415.1_PDT001003309.1_genomic	Klebsiella pneumoniae	strong	80	292730	585294	5796250	no	-	ST16	1	2	8	22	ybt 9; ICEKp3	174	-	0	-	0	-	0	-	0	-	wzi50	KL51	K51	none	Very high	0.9994		O3b	O3b	none	Very high	0.9908		aac(6')-Ib'.v1;aadA*;aadA*;aadA2^;aadA2^	-	-	-	-	-	-	-	sul1;sul1	tet(B).v2*;tet(B).v2*;tetR*;tetR*	-	dfrA12;dfrA12
GCA_021984455.1_PDT001003306.1_genomic	Klebsiella pneumoniae	strong	81	292730	585294	5819368	no	-	ST16	1	2	8	22	ybt 9; ICEKp3	174	-	0	-	0	-	0	-	0	-	wzi50	KL51	K51	none	Very high	0.9994		O3b	O3b	none	Very high	0.9908		aac(6')-Ib'.v1;aadA*;aadA*;aadA2^;aadA2^	-	-	-	-	-	-	-	sul1;sul1	tet(B).v2*;tet(B).v2*;tetR*;tetR*	-	dfrA12;dfrA12
GCA_021984635.1_PDT001003281.1_genomic	Klebsiella pneumoniae	strong	79	325643	585294	5796525	no	-	ST16	1	2	8	22	ybt 9; ICEKp3	174	-	0	-	0	-	0	-	0	-	wzi50	KL51	K51	none	Very high	0.9994		O3b	O3b	none	Very high	0.9908		aac(6')-Ib'.v1;aadA*;aadA*;aadA2^;aadA2^	-	-	-	-	-	-	-	sul1;sul1	tet(B).v2*;tet(B).v2*;tetR*;tetR*	-	dfrA12;dfrA12
GCA_021984655.1_PDT001003280.1_genomic	Klebsiella pneumoniae	strong	92	251423	711843	5782272	no	-	ST16	1	2	7	16	ybt 9; ICEKp3 (truncated)	174-1LV	-	0	-	0	-	0	-	0	-	wzi50	KL51	K51	?-	Good	0.9994	KL51_07_wcaJ	O3b	O3b	none	Very high	0.9908		aadA2^;aadA2^	-	-	-	-	-	-	-	sul1;sul1	tet(B).v2*;tet(B).v2*;tetR*;tetR*	-	dfrA12;dfrA12
GCA_021985115.1_PDT001003237.1_genomic	Klebsiella pneumoniae	strong	90	315281	712016	5832973	no	-	ST16	1	2	8	22	ybt 9; ICEKp3	174	-	0	-	0	-	0	-	0	-	wzi50	KL51	K51	-	High	0.9994	KL51_14_wcoZ	O3b	O3b	none	Very high	0.9908		aac(6')-Ib'.v1;aadA*;aadA*;aadA2^;aadA2^	-	-	-	-	-	-	-	sul1;sul1	tet(B).v2*;tet(B).v2*;tetR*;tetR*	-	dfrA12;dfrA12
GCA_021985155.1_PDT001003234.1_genomic	Klebsiella pneumoniae	strong	112	295051	712012	5914049	no	-	ST16	1	2	8	22	ybt 9; ICEKp3	174	-	0	-	0	-	0	-	0	-	wzi50	KL51	K51	-	High	0.9994	KL51_12_wzx	O3b	O3b	none	Very high	0.9908		aac(6')-Ib'.v1;aadA*;aadA*;aadA2^;aadA2^	-	-	-	-	-	-	-	sul1;sul1	tet(B).v2*;tet(B).v2*;tetR*;tetR*	-	dfrA12;dfrA12
GCA_021985175.1_PDT001003235.1_genomic	Klebsiella pneumoniae	strong	94	229734	712014	5840358	no	-	ST16	1	2	8	21	ybt 9; ICEKp3	174	-	0	-	0	-	0	-	0	-	wzi50	KL51	K51	none	Very high	0.9994		O3b	O3b	none	Very high	0.9908		aac(6')-Ib'.v1;aadA*;aadA*;aadA2^;aadA2^	-	-	-	-	-	-	-	sul1;sul1	tet(B).v2*;tet(B).v2*;tetR*;tetR*	-	dfrA12;dfrA12
GCA_021985215.1_PDT001003232.1_genomic	Klebsiella pneumoniae	strong	108	315303	711776	5907228	no	-	ST16	1	2	8	22	ybt 9; ICEKp3	174	-	0	-	0	-	0	-	0	-	wzi50	KL51	K51	none	Very high	0.9994		O3b	O3b	none	Very high	0.9908		aac(6')-Ib'.v1;aadA*;aadA*;aadA2^;aadA2^	-	-	-	-	-	-	-	sul1;sul1	tet(B).v2*;tet(B).v2*;tetR*;tetR*	-	dfrA12;dfrA12
GCA_021985235.1_PDT001003231.1_genomic	Klebsiella pneumoniae	strong	92	229734	712026	5871664	no	-	ST16	1	2	8	22	ybt 9; ICEKp3	174	-	0	-	0	-	0	-	0	-	wzi50	KL51	K51	none	Very high	0.9994		O3b	O3b	none	Very high	0.9908		aac(6')-Ib'.v1;aadA*;aadA*;aadA2^;aadA2^	-	-	-	-	-	-	-	sul1;sul1	tet(B).v2*;tet(B).v2*;tetR*;tetR*	-	dfrA12;dfrA12
GCA_021985255.1_PDT001003230.1_genomic	Klebsiella pneumoniae	strong	91	325643	711475	5771872	no	-	ST16	1	2	8	22	ybt 9; ICEKp3	174	-	0	-	0	-	0	-	0	-	wzi50	KL51	K51	none	Very high	0.9994		O3b	O3b	none	Very high	0.9908		aac(6')-Ib'.v1;aadA*;aadA*;aadA2^;aadA2^	-	-	-	-	-	-	-	sul1;sul1	tet(B).v2*;tet(B).v2*;tetR*;tetR*	-	dfrA12;dfrA12
GCA_021985275.1_PDT001003227.1_genomic	Klebsiella pneumoniae	strong	91	295051	638810	5858020	no	-	ST16	1	2	7	18	ybt 9; ICEKp3	174	-	0	-	0	-	0	-	0	-	wzi50	KL51	K51	none	Very high	0.9994		O3b	O3b	none	Very high	0.9908		aac(6')-Ib'.v1;aadA*;aadA*;aadA2^;aadA2^	-	-	-	-	-	-	-	sul1;sul1	-	-	dfrA12;dfrA12
GCA_021985295.1_PDT001003226.1_genomic	Klebsiella pneumoniae	strong	84	383225	712187	5801918	no	-	ST16	1	2	8	22	ybt 9; ICEKp3	174	-	0	-	0	-	0	-	0	-	wzi50	KL51	K51	-	High	0.9994	KL51_14_wcoZ	O3b	O3b	none	Very high	0.9908		aac(6')-Ib'.v1;aadA*;aadA*;aadA2^;aadA2^	-	-	-	-	-	-	-	sul1;sul1	tet(B).v2*;tet(B).v2*;tetR*;tetR*	-	dfrA12;dfrA12
GCA_021985315.1_PDT001003225.1_genomic	Klebsiella pneumoniae	strong	90	294956	713105	5804755	no	-	ST16	1	2	8	22	ybt 9; ICEKp3	174	-	0	-	0	-	0	-	0	-	wzi50	KL51	K51	?-	Good	0.9994	KL51_07_wcaJ	O3b	O3b	none	Very high	0.9908		aac(6')-Ib'.v1;aadA*;aadA*;aadA2^;aadA2^	-	-	-	-	-	-	-	sul1;sul1	tet(B).v2*;tet(B).v2*;tetR*;tetR*	-	dfrA12;dfrA12
GCA_021985335.1_PDT001003223.1_genomic	Klebsiella pneumoniae	strong	78	322546	711855	5813458	no	-	ST16	1	2	8	22	ybt 9; ICEKp3	174	-	0	-	0	-	0	-	0	-	wzi50	KL51	K51	none	Very high	0.9994		O3b	O3b	none	Very high	0.9908		aac(6')-Ib'.v1;aadA*;aadA*;aadA2^;aadA2^	-	-	-	-	-	-	-	sul1;sul1	tet(B).v2*;tet(B).v2*;tetR*;tetR*	-	dfrA12;dfrA12
GCA_021985695.1_PDT001003207.1_genomic	Klebsiella pneumoniae	strong	58	369384	1207802	5831361	no	-	ST16	1	2	11	34	ybt 9; ICEKp3 (truncated)	174-1LV	-	0	-	0	-	0	-	0	-	wzi50	KL51	K51	-	High	0.9994	KL51_14_wcoZ	O3b	O3b	none	Very high	0.9908		aac(3)-IId^;aac(3)-IId^;aac(6')-Ib-cr.v2;aac(6')-Ib-cr.v2;aadA16*;aadA16*;aph3-Ia.v1;aph3-Ia.v1;strA.v1^;strA.v1^;strB.v1;strB.v1	-	-	qnrS1;qnrS1	-	mphA;mphA	catII.2*;catII.2*	arr-3;arr-3	sul1;sul1;sul2*;sul2*	tet(A).v1;tet(A).v1	-	dfrA27;dfrA27
GCA_021985715.1_PDT001003206.1_genomic	Klebsiella pneumoniae	strong	59	413111	806874	5839395	no	-	ST16	1	2	8	18	ybt 10; ICEKp4	91-2LV	-	0	-	0	-	0	-	0	-	wzi50	KL51	K51	none	Very high	0.9994		O3b	O3b	none	Very high	0.9908		aac(6')-Ib-cr.v2;aac(6')-Ib-cr.v2;aadA2^;aadA2^	-	-	-	-	mphA;mphA	-	-	sul1;sul1	-	-	dfrA12;dfrA12
GCA_021985735.1_PDT001003199.1_genomic	Klebsiella pneumoniae	strong	79	325643	585294	5819358	no	-	ST16	1	2	8	22	ybt 9; ICEKp3	174	-	0	-	0	-	0	-	0	-	wzi50	KL51	K51	none	Very high	0.9994		O3b	O3b	none	Very high	0.9908		aac(6')-Ib'.v1;aadA*;aadA*;aadA2^;aadA2^	-	-	-	-	-	-	-	sul1;sul1	tet(B).v2*;tet(B).v2*;tetR*;tetR*	-	dfrA12;dfrA12
GCA_021985795.1_PDT001003191.1_genomic	Klebsiella pneumoniae	strong	81	293792	585294	5785685	no	-	ST16	1	2	8	22	ybt 9; ICEKp3	174	-	0	-	0	-	0	-	0	-	wzi50	KL51	K51	none	Very high	0.9994		O3b	O3b	none	Very high	0.9908		aac(6')-Ib'.v1;aadA*;aadA*;aadA2^;aadA2^	-	-	-	-	-	-	-	sul1;sul1	tet(B).v2*;tet(B).v2*;tetR*;tetR*	-	dfrA12;dfrA12
GCA_021985855.1_PDT001003192.1_genomic	Klebsiella pneumoniae	strong	80	322517	899547	5796860	no	-	ST16	1	2	8	22	ybt 9; ICEKp3	174	-	0	-	0	-	0	-	0	-	wzi50	KL51	K51	none	Very high	0.9994		O3b	O3b	none	Very high	0.9908		aac(6')-Ib'.v1;aadA*;aadA*;aadA2^;aadA2^	-	-	-	-	-	-	-	sul1;sul1	tet(B).v2*;tet(B).v2*;tetR*;tetR*	-	dfrA12;dfrA12
GCA_021985875.1_PDT001003190.1_genomic	Klebsiella pneumoniae	strong	79	299609	585294	5784315	no	-	ST16	1	2	8	20	ybt 9; ICEKp3	174	-	0	-	0	-	0	-	0	-	wzi50	KL51	K51	none	Very high	0.9994		O3b	O3b	none	Very high	0.9908		aac(6')-Ib'.v1;aadA*;aadA*;aadA2^;aadA2^	-	-	-	-	-	-	-	sul1;sul1	tet(B).v2*;tet(B).v2*;tetR*;tetR*	-	dfrA12;dfrA12
GCA_021986095.1_PDT001003175.1_genomic	Klebsiella pneumoniae	strong	80	294283	585294	5809233	no	-	ST16	1	2	8	20	ybt 9; ICEKp3	174	-	0	-	0	-	0	-	0	-	wzi50	KL51	K51	none	Very high	0.9994		O3b	O3b	none	Very high	0.9908		aac(6')-Ib'.v1;aadA*;aadA*;aadA2^;aadA2^	-	-	-	-	-	-	-	sul1;sul1	tet(B).v2*;tet(B).v2*;tetR*;tetR*	-	dfrA12;dfrA12
GCA_021986255.1_PDT001003164.1_genomic	Klebsiella pneumoniae	strong	79	313676	585294	5735508	no	-	ST16	1	2	8	22	ybt 9; ICEKp3	174	-	0	-	0	-	0	-	0	-	wzi50	KL51	K51	none	Very high	0.9994		O3b	O3b	none	Very high	0.9908		aac(6')-Ib'.v1;aadA*;aadA*;aadA2^;aadA2^	-	-	-	-	-	-	-	sul1;sul1	tet(B).v2*;tet(B).v2*;tetR*;tetR*	-	dfrA12;dfrA12
GCA_021986275.1_PDT001003165.1_genomic	Klebsiella pneumoniae	strong	72	325643	585294	5805469	no	-	ST16	1	2	8	18	ybt 9; ICEKp3	174	-	0	-	0	-	0	-	0	-	wzi50	KL51	K51	none	Very high	0.9994		O3b	O3b	none	Very high	0.9908		aadA2^;aadA2^	-	-	-	-	-	-	-	sul1;sul1	tet(B).v2*;tet(B).v2*;tetR*;tetR*	-	dfrA12;dfrA12
GCA_021986775.1_PDT001003137.1_genomic	Klebsiella pneumoniae	strong	78	325643	585294	5781683	no	-	ST16	1	2	8	22	ybt 9; ICEKp3	174	-	0	-	0	-	0	-	0	-	wzi50	KL51	K51	none	Very high	0.9994		O3b	O3b	none	Very high	0.9908		aac(6')-Ib'.v1;aadA*;aadA*;aadA2^;aadA2^	-	-	-	-	-	-	-	sul1;sul1	tet(B).v2*;tet(B).v2*;tetR*;tetR*	-	dfrA12;dfrA12
GCA_021986855.1_PDT001003127.1_genomic	Klebsiella pneumoniae	strong	81	294956	638810	5824658	no	-	ST16	1	2	7	20	ybt 9; ICEKp3	174	-	0	-	0	-	0	-	0	-	wzi50	KL51	K51	none	Very high	0.9994		O3b	O3b	none	Very high	0.9908		aac(6')-Ib'.v1;aadA*;aadA*;aadA2^;aadA2^	-	-	-	-	-	-	-	-	tet(B).v2*;tet(B).v2*;tetR*;tetR*	-	dfrA12;dfrA12
GCA_021986875.1_PDT001003126.1_genomic	Klebsiella pneumoniae	strong	93	293795	711848	5856517	no	-	ST16	1	2	8	22	ybt 9; ICEKp3	174	-	0	-	0	-	0	-	0	-	wzi50	KL51	K51	none	Very high	0.9994		O3b	O3b	none	Very high	0.9908		aac(6')-Ib'.v1;aadA*;aadA*;aadA2^;aadA2^	-	-	-	-	-	-	-	sul1;sul1	tet(B).v2*;tet(B).v2*;tetR*;tetR*	-	dfrA12;dfrA12
GCA_021986895.1_PDT001003125.1_genomic	Klebsiella pneumoniae	strong	81	294089	712014	5868590	no	-	ST16	1	2	10	26	ybt 9; ICEKp3	174-1LV	-	0	-	0	-	0	-	0	-	wzi50	KL51	K51	none	Very high	0.9994		O3b	O3b	none	Very high	0.9908		aac(6')-Ib-cr.v2;aac(6')-Ib-cr.v2;aadA16*;aadA16*	-	-	qnrB6^;qnrB6^	-	mphA;mphA	-	arr-3;arr-3	sul1;sul1	tet(A).v1;tet(A).v1;tet(B).v2*;tet(B).v2*;tetR*;tetR*	-	dfrA27;dfrA27
GCA_021986915.1_PDT001003123.1_genomic	Klebsiella pneumoniae	strong	79	294104	711872	5836030	no	-	ST16	1	2	8	22	ybt 9; ICEKp3	174-1LV	-	0	-	0	-	0	-	0	-	wzi50	KL51	K51	?	Good	0.9994		O3b	O3b	none	Very high	0.9908		aac(6')-Ib'.v1;aadA*;aadA*;aadA2^;aadA2^	-	-	-	-	-	-	-	sul1;sul1	tet(B).v2*;tet(B).v2*;tetR*;tetR*	-	dfrA12;dfrA12
GCA_021986935.1_PDT001003122.1_genomic	Klebsiella pneumoniae	strong	108	372702	711891	5891034	no	-	ST16	1	2	8	22	ybt 9; ICEKp3	174	-	0	-	0	-	0	-	0	-	wzi50	KL51	K51	none	Very high	0.9994		O3b	O3b	none	Very high	0.9908		aac(6')-Ib'.v1;aadA*;aadA*;aadA2^;aadA2^	-	-	-	-	-	-	-	sul1;sul1	tet(B).v2*;tet(B).v2*;tetR*;tetR*	-	dfrA12;dfrA12
GCA_021986945.1_PDT001003121.1_genomic	Klebsiella pneumoniae	strong	78	294095	713105	5826251	no	-	ST16	1	3	9	22	ybt 9; ICEKp3	174	-	0	-	0	-	0	-	0	-	wzi50	KL51	K51	?-	Good	0.9994	KL51_07_wcaJ	O3b	O3b	none	Very high	0.9908		aac(6')-Ib'.v1;aadA*;aadA*;aadA2^;aadA2^	-	-	-	-	-	-	-	sul1;sul1	tet(B).v2*;tet(B).v2*;tetR*;tetR*	-	dfrA12;dfrA12
GCA_021987035.1_PDT001003112.1_genomic	Klebsiella pneumoniae	strong	78	325643	585283	5797179	no	-	ST16	1	2	8	20	ybt 9; ICEKp3	174	-	0	-	0	-	0	-	0	-	wzi50	KL51	K51	none	Very high	0.9994		O3b	O3b	none	Very high	0.9908		aac(6')-Ib'.v1;aadA*;aadA*;aadA2^;aadA2^	-	-	-	-	-	-	-	sul1;sul1	tet(B).v2*;tet(B).v2*;tetR*;tetR*	-	dfrA12;dfrA12
GCA_021987155.1_PDT001003105.1_genomic	Klebsiella pneumoniae	strong	81	313840	585294	5709992	no	-	ST16	1	2	8	22	ybt 9; ICEKp3	174	-	0	-	0	-	0	-	0	-	wzi50	KL51	K51	none	Very high	0.9994		O3b	O3b	none	Very high	0.9908		aac(6')-Ib'.v1;aadA*;aadA*;aadA2^;aadA2^	-	-	-	-	-	-	-	sul1;sul1	tet(B).v2*;tet(B).v2*;tetR*;tetR*	-	dfrA12;dfrA12
GCA_021987235.1_PDT001003096.1_genomic	Klebsiella pneumoniae	strong	77	325473	1035243	5879033	no	-	ST16	1	2	8	22	ybt 9; ICEKp3	174	-	0	-	0	-	0	-	0	-	wzi50	KL51	K51	?-	Good	0.9994	KL51_14_wcoZ	O3b	O3b	none	Very high	0.9908		aac(6')-Ib'.v1;aadA*;aadA*;aadA2^;aadA2^	-	-	-	-	-	-	-	sul1;sul1	tet(B).v2*;tet(B).v2*;tetR*;tetR*	-	dfrA12;dfrA12
GCA_021987335.1_PDT001003090.1_genomic	Klebsiella pneumoniae	strong	76	325643	711841	5704515	no	-	ST16	1	2	8	22	ybt 9; ICEKp3	174	-	0	-	0	-	0	-	0	-	wzi50	KL51	K51	none	Very high	0.9994		O3b	O3b	none	Very high	0.9908		aac(6')-Ib'.v1;aadA*;aadA*;aadA2^;aadA2^	-	-	-	-	-	-	-	sul1;sul1	tet(B).v2*;tet(B).v2*;tetR*;tetR*	-	dfrA12;dfrA12
GCA_021987615.1_PDT001003080.1_genomic	Klebsiella pneumoniae	strong	93	293929	585294	5759699	no	-	ST16	1	2	8	22	ybt 9; ICEKp3	174-1LV	-	0	-	0	-	0	-	0	-	wzi50	KL51	K51	none	Very high	0.9994		O3b	O3b	-+	Good	0.9908	O3b_01_manC	aac(6')-Ib'.v1;aadA*;aadA*;aadA2^;aadA2^	-	-	-	-	-	-	-	sul1;sul1	tet(B).v2*;tet(B).v2*;tetR*;tetR*	-	dfrA12;dfrA12
GCA_021987635.1_PDT001003082.1_genomic	Klebsiella pneumoniae	strong	79	292722	585294	5767959	no	-	ST16	1	2	7	18	ybt 9; ICEKp3	174	-	0	-	0	-	0	-	0	-	wzi50	KL51	K51	?	Good	0.9994		O3b	O3b	none	Very high	0.9908		aac(6')-Ib'.v1;aadA*;aadA*;aadA2^;aadA2^	-	-	-	-	-	-	-	sul1;sul1	-	-	dfrA12;dfrA12
GCA_021987915.1_PDT001003059.1_genomic	Klebsiella pneumoniae	strong	81	315279	585294	5747594	no	-	ST16	1	2	8	22	ybt 9; ICEKp3	174	-	0	-	0	-	0	-	0	-	wzi50	KL51	K51	none	Very high	0.9994		O3b	O3b	none	Very high	0.9908		aac(6')-Ib'.v1;aadA*;aadA*;aadA2^;aadA2^	-	-	-	-	-	-	-	sul1;sul1	tet(B).v2*;tet(B).v2*;tetR*;tetR*	-	dfrA12;dfrA12
GCA_021988095.1_PDT001003047.1_genomic	Klebsiella pneumoniae	strong	82	383225	711627	5828697	no	-	ST16	1	2	8	22	ybt 9; ICEKp3	174	-	0	-	0	-	0	-	0	-	wzi50	KL51	K51	none	Very high	0.9994		O3b	O3b	none	Very high	0.9908		aac(6')-Ib'.v1;aadA*;aadA*;aadA2^;aadA2^	-	-	-	-	-	-	-	sul1;sul1	tet(B).v2*;tet(B).v2*;tetR*;tetR*	-	dfrA12;dfrA12
GCA_021988135.1_PDT001003046.1_genomic	Klebsiella pneumoniae	strong	86	345490	711840	5849518	no	-	ST16	1	2	8	22	ybt 9; ICEKp3	174	-	0	-	0	-	0	-	0	-	wzi50	KL51	K51	none	Very high	0.9994		O3b	O3b	none	Very high	0.9908		aac(6')-Ib'.v1;aadA*;aadA*;aadA2^;aadA2^	-	-	-	-	-	-	-	sul1;sul1	tet(B).v2*;tet(B).v2*;tetR*;tetR*	-	dfrA12;dfrA12
GCA_021988215.1_PDT001003042.1_genomic	Klebsiella pneumoniae	strong	57	372643	806874	5827785	no	-	ST16	1	2	8	18	ybt 10; ICEKp4	91-2LV	-	0	-	0	-	0	-	0	-	wzi50	KL51	K51	none	Very high	0.9994		O3b	O3b	none	Very high	0.9908		aac(6')-Ib-cr.v2;aac(6')-Ib-cr.v2;aadA2^;aadA2^	-	-	-	-	mphA;mphA	-	-	sul1;sul1	-	-	dfrA12;dfrA12
GCA_022000635.1_PDT000987034.1_genomic	Klebsiella pneumoniae	strong	79	293901	735592	5760956	no	-	ST16	1	2	8	22	ybt 9; ICEKp3	174	-	0	-	0	-	0	-	0	-	wzi50	KL51	K51	?-	Good	0.9994	KL51_14_wcoZ	O3b	O3b	none	Very high	0.9908		aac(6')-Ib'.v1;aadA*;aadA*;aadA2^;aadA2^	-	-	-	-	-	-	-	sul1;sul1	tet(B).v2*;tet(B).v2*;tetR*;tetR*	-	dfrA12;dfrA12
GCA_022001685.1_PDT000986990.1_genomic	Klebsiella pneumoniae	strong	94	167359	389034	5640304	no	-	ST16	1	2	8	22	ybt 9; ICEKp3	174-1LV	-	0	-	0	-	0	-	0	-	wzi50	KL51	K51	?-	Good	0.9994	KL51_14_wcoZ	O3b	O3b	none	Very high	0.9908		aac(6')-Ib'.v1;aadA*;aadA*;aadA2^;aadA2^	-	-	-	-	-	-	-	sul1;sul1	tet(B).v2*;tet(B).v2*;tetR*;tetR*	-	dfrA12;dfrA12
GCA_022006045.1_PDT000986925.1_genomic	Klebsiella pneumoniae	strong	97	292574	473186	5657325	no	-	ST16	1	2	8	22	ybt 9; ICEKp3	174	-	0	-	0	-	0	-	0	-	wzi50	KL51	K51	none	Very high	0.9994		O3b	O3b	none	Very high	0.9908		aac(6')-Ib'.v1;aadA*;aadA*;aadA2^;aadA2^	-	-	-	-	-	-	-	sul1;sul1	tet(B).v2*;tet(B).v2*;tetR*;tetR*	-	dfrA12;dfrA12
GCA_022006075.1_PDT000986926.1_genomic	Klebsiella pneumoniae	strong	99	219389	473186	5649780	no	-	ST16	1	2	8	22	ybt 9; ICEKp3	174	-	0	-	0	-	0	-	0	-	wzi50	KL51	K51	?-	Good	0.9994	KL51_10_wcuF	O3b	O3b	none	Very high	0.9908		aac(6')-Ib'.v1;aadA*;aadA*;aadA2^;aadA2^	-	-	-	-	-	-	-	sul1;sul1	tet(B).v2*;tet(B).v2*;tetR*;tetR*	-	dfrA12;dfrA12
GCA_022006155.1_PDT000986924.1_genomic	Klebsiella pneumoniae	strong	99	292718	638810	5671402	no	-	ST16	1	2	8	21	ybt 9; ICEKp3	174	-	0	-	0	-	0	-	0	-	wzi50	KL51	K51	none	Very high	0.9994		O3b	O3b	none	Very high	0.9908		aac(6')-Ib'.v1;aadA*;aadA*;aadA2^;aadA2^	-	-	-	-	-	-	-	sul1;sul1	tet(B).v2*;tet(B).v2*;tetR*;tetR*	-	dfrA12;dfrA12
GCA_022006215.1_PDT000986923.1_genomic	Klebsiella pneumoniae	strong	98	285801	473185	5767192	no	-	ST16	1	2	8	22	ybt 9; ICEKp3	174	-	0	-	0	-	0	-	0	-	wzi50	KL51	K51	none	Very high	0.9994		O3b	O3b	none	Very high	0.9908		aac(6')-Ib'.v1;aadA*;aadA*;aadA2^;aadA2^	-	-	-	-	-	-	-	sul1;sul1	tet(B).v2*;tet(B).v2*;tetR*;tetR*	-	dfrA12;dfrA12
GCA_022006275.1_PDT000986920.1_genomic	Klebsiella pneumoniae	strong	97	250869	473186	5609661	no	-	ST16	1	2	8	21	ybt 9; ICEKp3	174	-	0	-	0	-	0	-	0	-	wzi50	KL51	K51	?-	Good	0.9994	KL51_07_wcaJ	O3b	O3b	none	Very high	0.9908		aac(6')-Ib'.v1;aadA*;aadA*;aadA2^;aadA2^	-	-	-	-	-	-	-	sul1;sul1	tet(B).v2*;tet(B).v2*;tetR*;tetR*	-	dfrA12;dfrA12
GCA_022006305.1_PDT000986922.1_genomic	Klebsiella pneumoniae	strong	95	283354	473186	5599217	no	-	ST16	1	2	8	22	ybt 9; ICEKp3	174	-	0	-	0	-	0	-	0	-	wzi50	KL51	K51	none	Very high	0.9994		O3b	O3b	none	Very high	0.9908		aac(6')-Ib'.v1;aadA*;aadA*;aadA2^;aadA2^	-	-	-	-	-	-	-	sul1;sul1	tet(B).v2*;tet(B).v2*;tetR*;tetR*	-	dfrA12;dfrA12
GCA_022006335.1_PDT000986921.1_genomic	Klebsiella pneumoniae	strong	99	229734	473186	5671969	no	-	ST16	1	2	8	22	ybt 9; ICEKp3	174	-	0	-	0	-	0	-	0	-	wzi50	KL51	K51	none	Very high	0.9994		O3b	O3b	none	Very high	0.9908		aac(6')-Ib'.v1;aadA*;aadA*;aadA2^;aadA2^	-	-	-	-	-	-	-	sul1;sul1	tet(B).v2*;tet(B).v2*;tetR*;tetR*	-	dfrA12;dfrA12
GCA_022006375.1_PDT000986919.1_genomic	Klebsiella pneumoniae	strong	99	229734	473186	5627927	no	-	ST16	1	2	8	22	ybt 9; ICEKp3	174	-	0	-	0	-	0	-	0	-	wzi50	KL51	K51	none	Very high	0.9994		O3b	O3b	none	Very high	0.9908		aac(6')-Ib'.v1;aadA*;aadA*;aadA2^;aadA2^	-	-	-	-	-	-	-	sul1;sul1	tet(B).v2*;tet(B).v2*;tetR*;tetR*	-	dfrA12;dfrA12
GCA_022006445.1_PDT000986917.1_genomic	Klebsiella pneumoniae	strong	102	241524	473186	5673851	no	-	ST16	1	2	8	22	ybt 9; ICEKp3	174	-	0	-	0	-	0	-	0	-	wzi50	KL51	K51	none	Very high	0.9994		O3b	O3b	none	Very high	0.9908		aac(6')-Ib'.v1;aadA*;aadA*;aadA2^;aadA2^	-	-	-	-	-	-	-	sul1;sul1	tet(B).v2*;tet(B).v2*;tetR*;tetR*	-	dfrA12;dfrA12
GCA_022006495.1_PDT000986915.1_genomic	Klebsiella pneumoniae	strong	85	229734	473186	5558496	no	-	ST16	1	2	7	15	ybt 9; ICEKp3	174	-	0	-	0	-	0	-	0	-	wzi50	KL51	K51	none	Very high	0.9994		O3b	O3b	none	Very high	0.9908		aadA2^;aadA2^	-	-	-	-	-	-	-	sul1;sul1	tet(B).v2*;tet(B).v2*;tetR*;tetR*	-	dfrA12;dfrA12
GCA_022006525.1_PDT000986914.1_genomic	Klebsiella pneumoniae	strong	82	294154	658027	5633735	no	-	ST16	1	2	8	20	ybt 9; ICEKp3	174	-	0	-	0	-	0	-	0	-	wzi50	KL51	K51	?-	Good	0.9993	KL51_14_wcoZ	O3b	O3b	none	Very high	0.9908		aac(6')-Ib'.v1;aadA*;aadA*;aadA2^;aadA2^	-	-	-	-	-	-	-	sul1;sul1	tet(B).v2*;tet(B).v2*;tetR*;tetR*	-	dfrA12;dfrA12
GCA_022006565.1_PDT000986916.1_genomic	Klebsiella pneumoniae	strong	101	241626	473186	5681171	no	-	ST16	1	2	8	22	ybt 9; ICEKp3	174	-	0	-	0	-	0	-	0	-	wzi50	KL51	K51	none	Very high	0.9994		O3b	O3b	none	Very high	0.9908		aac(6')-Ib'.v1;aadA*;aadA*;aadA2^;aadA2^	-	-	-	-	-	-	-	sul1;sul1	tet(B).v2*;tet(B).v2*;tetR*;tetR*	-	dfrA12;dfrA12
GCA_022006655.1_PDT000986913.1_genomic	Klebsiella pneumoniae	strong	92	241524	474601	5617427	no	-	ST16	1	2	8	18	ybt 9; ICEKp3	174	-	0	-	0	-	0	-	0	-	wzi50	KL51	K51	none	Very high	0.9994		O3b	O3b	none	Very high	0.9908		aadA2^;aadA2^	-	-	-	-	-	-	-	sul1;sul1	tet(B).v2*;tet(B).v2*;tetR*;tetR*	-	dfrA12;dfrA12
GCA_022006695.1_PDT000986912.1_genomic	Klebsiella pneumoniae	strong	101	251423	406254	5708196	no	-	ST16	1	2	8	22	ybt 9; ICEKp3	174	-	0	-	0	-	0	-	0	-	wzi50	KL51	K51	none	Very high	0.9994		O3b	O3b	none	Very high	0.9908		aac(6')-Ib'.v1;aadA*;aadA*;aadA2^;aadA2^	-	-	-	-	-	-	-	sul1;sul1	tet(B).v2*;tet(B).v2*;tetR*;tetR*	-	dfrA12;dfrA12
GCA_022006715.1_PDT000986910.1_genomic	Klebsiella pneumoniae	strong	98	285775	473186	5649392	no	-	ST16	1	2	8	22	ybt 9; ICEKp3	174	-	0	-	0	-	0	-	0	-	wzi50	KL51	K51	none	Very high	0.9994		O3b	O3b	none	Very high	0.9908		aac(6')-Ib'.v1;aadA*;aadA*;aadA2^;aadA2^	-	-	-	-	-	-	-	sul1;sul1	tet(B).v2*;tet(B).v2*;tetR*;tetR*	-	dfrA12;dfrA12
GCA_022006785.1_PDT000986911.1_genomic	Klebsiella pneumoniae	strong	86	251423	638588	5556856	no	-	ST16	1	2	4	8	ybt 9; ICEKp3	174	-	0	-	0	-	0	-	0	-	wzi50	KL51	K51	none	Very high	0.9994		O3b	O3b	none	Very high	0.9908		-	-	-	-	-	-	-	-	-	tet(B).v2*;tet(B).v2*;tetR*;tetR*	-	-
GCA_022006815.1_PDT000986909.1_genomic	Klebsiella pneumoniae	strong	80	226548	583933	5610200	no	-	ST16	1	2	6	16	ybt 9; ICEKp3	174	-	0	-	0	-	0	-	0	-	wzi50	KL51	K51	none	Very high	0.9994		O3b	O3b	none	Very high	0.9908		aac(6')-Ib'.v1;aadA*;aadA*	-	-	qnrB1.v1;qnrB1.v1	-	-	-	-	-	tet(B).v2*;tet(B).v2*;tetR*;tetR*	-	-
GCA_022006855.1_PDT000986908.1_genomic	Klebsiella pneumoniae	strong	72	294870	585294	5477563	no	-	ST16	1	2	7	16	ybt 9; ICEKp3	174	-	0	-	0	-	0	-	0	-	wzi50	KL51	K51	none	Very high	0.9994		O3b	O3b	none	Very high	0.9908		aadA2^;aadA2^	-	-	-	-	-	-	-	sul1;sul1	tet(B).v2*;tet(B).v2*;tetR*;tetR*	-	dfrA12;dfrA12
GCA_022006905.1_PDT000986907.1_genomic	Klebsiella pneumoniae	strong	81	294094	585294	5640136	no	-	ST16	1	2	8	20	ybt 9; ICEKp3	174	-	0	-	0	-	0	-	0	-	wzi50	KL51	K51	none	Very high	0.9994		O3b	O3b	-	High	0.9894	O3b_02_manB	aac(6')-Ib'.v1;aadA*;aadA*;aadA2^;aadA2^	-	-	-	-	-	-	-	sul1;sul1	tet(B).v2*;tet(B).v2*;tetR*;tetR*	-	dfrA12;dfrA12
GCA_022006925.1_PDT000986906.1_genomic	Klebsiella pneumoniae	strong	99	294103	585295	5697328	no	-	ST16	1	2	8	20	ybt 9; ICEKp3	174	-	0	-	0	-	0	-	0	-	wzi50	KL51	K51	none	Very high	0.9994		O3b	O3b	none	Very high	0.9908		aac(6')-Ib'.v1;aadA*;aadA*;aadA2^;aadA2^	-	-	-	-	-	-	-	sul1;sul1	tet(B).v2*;tet(B).v2*;tetR*;tetR*	-	dfrA12;dfrA12
GCA_022006995.1_PDT000986904.1_genomic	Klebsiella pneumoniae	strong	85	294844	583161	5548409	no	-	ST16	1	2	8	22	ybt 9; ICEKp3	174	-	0	-	0	-	0	-	0	-	wzi50	KL51	K51	none	Very high	0.9994		O3b	O3b	none	Very high	0.9908		aac(6')-Ib'.v1;aadA*;aadA*;aadA2^;aadA2^	-	-	-	-	-	-	-	sul1;sul1	tet(B).v2*;tet(B).v2*;tetR*;tetR*	-	dfrA12;dfrA12
GCA_022007015.1_PDT000986905.1_genomic	Klebsiella pneumoniae	strong	86	294412	583407	5578090	no	-	ST16	1	2	8	22	ybt 9; ICEKp3	174	-	0	-	0	-	0	-	0	-	wzi50	KL51	K51	-	High	0.9994	KL51_12_wzx	O3b	O3b	none	Very high	0.9908		aac(6')-Ib'.v1;aadA*;aadA*;aadA2^;aadA2^	-	-	-	-	-	-	-	sul1;sul1	tet(B).v2*;tet(B).v2*;tetR*;tetR*	-	dfrA12;dfrA12
GCA_022007175.1_PDT000986902.1_genomic	Klebsiella pneumoniae	strong	108	274376	573133	5727473	no	-	ST16	1	2	8	22	ybt 9; ICEKp3	174	-	0	-	0	-	0	-	0	-	wzi50	KL51	K51	-	High	0.9994	KL51_14_wcoZ	O3b	O3b	none	Very high	0.9908		aac(6')-Ib'.v1;aadA*;aadA*;aadA2^;aadA2^	-	-	-	-	-	-	-	sul1;sul1	tet(B).v2*;tet(B).v2*;tetR*;tetR*	-	dfrA12;dfrA12
GCA_022007235.1_PDT000986900.1_genomic	Klebsiella pneumoniae	strong	97	250869	474562	5675829	no	-	ST16	1	2	8	22	ybt 9; ICEKp3	174	-	0	-	0	-	0	-	0	-	wzi50	KL51	K51	none	Very high	0.9994		O3b	O3b	none	Very high	0.9908		aac(6')-Ib'.v1;aadA*;aadA*;aadA2^;aadA2^	-	-	-	-	-	-	-	sul1;sul1	tet(B).v2*;tet(B).v2*;tetR*;tetR*	-	dfrA12;dfrA12
GCA_022007315.1_PDT000986898.1_genomic	Klebsiella pneumoniae	strong	79	229734	474562	5567863	no	-	ST16	1	2	8	22	ybt 9; ICEKp3	174	-	0	-	0	-	0	-	0	-	wzi50	KL51	K51	?-	Good	0.9994	KL51_14_wcoZ	O3b	O3b	none	Very high	0.9908		aac(6')-Ib'.v1;aadA*;aadA*;aadA2^;aadA2^	-	-	-	-	-	-	-	sul1;sul1	tet(B).v2*;tet(B).v2*;tetR*;tetR*	-	dfrA12;dfrA12
GCA_022007375.1_PDT000986896.1_genomic	Klebsiella pneumoniae	strong	86	251423	474562	5635294	no	-	ST16	1	2	4	8	ybt 9; ICEKp3	174	-	0	-	0	-	0	-	0	-	wzi50	KL51	K51	none	Very high	0.9994		O3b	O3b	none	Very high	0.9908		-	-	-	-	-	-	-	-	-	tet(B).v2*;tet(B).v2*;tetR*;tetR*	-	-
GCA_022007435.1_PDT000986895.1_genomic	Klebsiella pneumoniae	strong	96	251423	474562	5635615	no	-	ST16	1	2	8	22	ybt 9; ICEKp3	174	-	0	-	0	-	0	-	0	-	wzi50	KL51	K51	none	Very high	0.9994		O3b	O3b	none	Very high	0.9908		aac(6')-Ib'.v1;aadA*;aadA*;aadA2^;aadA2^	-	-	-	-	-	-	-	sul1;sul1	tet(B).v2*;tet(B).v2*;tetR*;tetR*	-	dfrA12;dfrA12
GCA_022007495.1_PDT000986894.1_genomic	Klebsiella pneumoniae	strong	88	221762	474078	5667495	no	-	ST16	1	2	4	8	ybt 9; ICEKp3	174	-	0	-	0	-	0	-	0	-	wzi50	KL51	K51	none	Very high	0.9994		O3b	O3b	none	Very high	0.9908		-	-	-	-	-	-	-	-	-	tet(B).v2*;tet(B).v2*;tetR*;tetR*	-	-
GCA_022007515.1_PDT000986893.1_genomic	Klebsiella pneumoniae	strong	98	229734	473186	5641184	no	-	ST16	1	2	8	22	ybt 9; ICEKp3	174	-	0	-	0	-	0	-	0	-	wzi50	KL51	K51	none	Very high	0.9994		O3b	O3b	none	Very high	0.9907		aac(6')-Ib'.v1;aadA*;aadA*;aadA2^;aadA2^	-	-	-	-	-	-	-	sul1;sul1	tet(B).v2*;tet(B).v2*;tetR*;tetR*	-	dfrA12;dfrA12
GCA_022007535.1_PDT000986892.1_genomic	Klebsiella pneumoniae	strong	90	294111	585294	5633028	no	-	ST16	1	2	8	20	ybt 9; ICEKp3	174	-	0	-	0	-	0	-	0	-	wzi50	KL51	K51	none	Very high	0.9994		O3b	O3b	none	Very high	0.9908		aac(6')-Ib'.v1;aadA*;aadA*;aadA2^;aadA2^	-	-	-	-	-	-	-	sul1;sul1	tet(B).v2*;tet(B).v2*;tetR*;tetR*	-	dfrA12;dfrA12
GCA_022007675.1_PDT000986890.1_genomic	Klebsiella pneumoniae	strong	85	295180	585294	5666549	no	-	ST16	1	2	8	22	ybt 9; ICEKp3	174	-	0	-	0	-	0	-	0	-	wzi50	KL51	K51	none	Very high	0.9994		O3b	O3b	none	Very high	0.9908		aac(6')-Ib'.v1;aadA*;aadA*;aadA2^;aadA2^	-	-	-	-	-	-	-	sul1;sul1	tet(B).v2*;tet(B).v2*;tetR*;tetR*	-	dfrA12;dfrA12
GCA_022007695.1_PDT000986889.1_genomic	Klebsiella pneumoniae	strong	81	292373	585097	5590648	no	-	ST16	1	2	8	20	ybt 9; ICEKp3	174	-	0	-	0	-	0	-	0	-	wzi50	KL51	K51	none	Very high	0.9994		O3b	O3b	none	Very high	0.9908		aac(6')-Ib'.v1;aadA*;aadA*;aadA2^;aadA2^	-	-	-	-	-	-	-	sul1;sul1	tet(B).v2*;tet(B).v2*;tetR*;tetR*	-	dfrA12;dfrA12
GCA_022007745.1_PDT000986887.1_genomic	Klebsiella pneumoniae	strong	83	294043	573216	5585823	no	-	ST16	1	2	7	14	ybt 9; ICEKp3	174	-	0	-	0	-	0	-	0	-	wzi50	KL51	K51	-	High	0.9993	KL51_14_wcoZ	O3b	O3b	none	Very high	0.9908		aadA2^;aadA2^	-	-	-	-	-	-	-	sul1;sul1	tet(B).v2*;tet(B).v2*;tetR*;tetR*	-	dfrA12;dfrA12
GCA_022007765.1_PDT000986886.1_genomic	Klebsiella pneumoniae	strong	92	239451	471428	5616382	no	-	ST16	1	2	8	22	ybt 9; ICEKp3	174	-	0	-	0	-	0	-	0	-	wzi50	KL51	K51	none	Very high	0.9994		O3b	O3b	none	Very high	0.9908		aac(6')-Ib'.v1;aadA*;aadA*;aadA2^;aadA2^	-	-	-	-	-	-	-	sul1;sul1	tet(B).v2*;tet(B).v2*;tetR*;tetR*	-	dfrA12;dfrA12
GCA_022007855.1_PDT000986885.1_genomic	Klebsiella pneumoniae	strong	91	286763	473186	5618862	no	-	ST16	1	2	8	22	ybt 9; ICEKp3	174	-	0	-	0	-	0	-	0	-	wzi50	KL51	K51	none	Very high	0.9994		O3b	O3b	none	Very high	0.9907		aac(6')-Ib'.v1;aadA*;aadA*;aadA2^;aadA2^	-	-	-	-	-	-	-	sul1;sul1	tet(B).v2*;tet(B).v2*;tetR*;tetR*	-	dfrA12;dfrA12
GCA_022007975.1_PDT000986882.1_genomic	Klebsiella pneumoniae	strong	97	234176	473186	5600417	no	-	ST16	1	2	8	22	ybt 9; ICEKp3	174	-	0	-	0	-	0	-	0	-	wzi50	KL51	K51	none	Very high	0.9994		O3b	O3b	none	Very high	0.9908		aac(6')-Ib'.v1;aadA*;aadA*;aadA2^;aadA2^	-	-	-	-	-	-	-	sul1;sul1	tet(B).v2*;tet(B).v2*;tetR*;tetR*	-	dfrA12;dfrA12
GCA_022007995.1_PDT000986883.1_genomic	Klebsiella pneumoniae	strong	77	293841	492308	5545308	no	-	ST16	1	2	5	10	ybt 9; ICEKp3	174-1LV	-	0	-	0	-	0	-	0	-	wzi50	KL51	K51	-	High	0.9994	KL51_14_wcoZ	O3b	O3b	none	Very high	0.9908		aac(6')-Ib'.v1;aadA*;aadA*	-	-	-	-	-	-	-	-	-	-	-
GCA_022008025.1_PDT000986880.1_genomic	Klebsiella pneumoniae	strong	92	251423	473186	5648698	no	-	ST16	1	2	8	22	ybt 9; ICEKp3	174	-	0	-	0	-	0	-	0	-	wzi50	KL51	K51	none	Very high	0.9993		O3b	O3b	none	Very high	0.9908		aac(6')-Ib'.v1;aadA*;aadA*;aadA2^;aadA2^	-	-	-	-	-	-	-	sul1;sul1	tet(B).v2*;tet(B).v2*;tetR*;tetR*	-	dfrA12;dfrA12
GCA_022008055.1_PDT000986881.1_genomic	Klebsiella pneumoniae	strong	96	229722	473186	5647135	no	-	ST16	1	2	8	22	ybt 9; ICEKp3	174	-	0	-	0	-	0	-	0	-	wzi50	KL51	K51	none	Very high	0.9994		O3b	O3b	none	Very high	0.9908		aac(6')-Ib'.v1;aadA*;aadA*;aadA2^;aadA2^	-	-	-	-	-	-	-	sul1;sul1	tet(B).v2*;tet(B).v2*;tetR*;tetR*	-	dfrA12;dfrA12
GCA_022008145.1_PDT000986877.1_genomic	Klebsiella pneumoniae	strong	103	226548	474302	5596766	no	-	ST16	1	2	8	23	ybt 9; ICEKp3	174	-	0	-	0	-	0	-	0	-	wzi50	KL51	K51	none	Very high	0.9994		O3b	O3b	none	Very high	0.9908		aac(6')-Ib'.v1;aadA*;aadA*;aadA2*;aadA2^;aadA2^	-	-	-	-	-	-	-	sul1;sul1	tet(B).v2*;tet(B).v2*;tetR*;tetR*	-	dfrA12;dfrA12
GCA_022008235.1_PDT000986878.1_genomic	Klebsiella pneumoniae	strong	97	226548	474562	5596154	no	-	ST16	1	2	8	22	ybt 9; ICEKp3	174	-	0	-	0	-	0	-	0	-	wzi50	KL51	K51	none	Very high	0.9994		O3b	O3b	none	Very high	0.9908		aac(6')-Ib'.v1;aadA*;aadA*;aadA2^;aadA2^	-	-	-	-	-	-	-	sul1;sul1	tet(B).v2*;tet(B).v2*;tetR*;tetR*	-	dfrA12;dfrA12
GCA_022008255.1_PDT000986876.1_genomic	Klebsiella pneumoniae	strong	93	229734	463230	5606327	no	-	ST16	1	2	8	18	ybt 9; ICEKp3	174	-	0	-	0	-	0	-	0	-	wzi50	KL51	K51	none	Very high	0.9994		O3b	O3b	-+	Good	0.9908	O3b_01_manC	aadA2^;aadA2^	-	-	-	-	-	-	-	sul1;sul1	tet(B).v2*;tet(B).v2*;tetR*;tetR*	-	dfrA12;dfrA12
GCA_022008285.1_PDT000986875.1_genomic	Klebsiella pneumoniae	strong	100	229734	474562	5613745	no	-	ST16	1	2	6	13	ybt 9; ICEKp3	174	-	0	-	0	-	0	-	0	-	wzi50	KL51	K51	-	High	0.9994	KL51_12_wzx	O3b	O3b	none	Very high	0.9907		aac(6')-Ib'.v1;aadA*;aadA*	-	-	-	-	-	-	-	-	tet(B).v2*;tet(B).v2*;tetR*;tetR*	-	-
GCA_022008335.1_PDT000986871.1_genomic	Klebsiella pneumoniae	strong	93	241626	474562	5735172	no	-	ST16	1	2	8	22	ybt 9; ICEKp3	174	-	0	-	0	-	0	-	0	-	wzi50	KL51	K51	none	Very high	0.9994		O3b	O3b	none	Very high	0.9908		aac(6')-Ib'.v1;aadA*;aadA*;aadA2^;aadA2^	-	-	-	-	-	-	-	sul1;sul1	tet(B).v2*;tet(B).v2*;tetR*;tetR*	-	dfrA12;dfrA12
GCA_022008445.1_PDT000986868.1_genomic	Klebsiella pneumoniae	strong	81	251423	474562	5594282	no	-	ST16	1	2	4	8	ybt 9; ICEKp3	174	-	0	-	0	-	0	-	0	-	wzi50	KL51	K51	none	Very high	0.9994		O3b	O3b	none	Very high	0.9908		-	-	-	-	-	-	-	-	-	tet(B).v2*;tet(B).v2*;tetR*;tetR*	-	-
GCA_022008485.1_PDT000986870.1_genomic	Klebsiella pneumoniae	strong	83	241626	473186	5699244	no	-	ST16	1	2	8	22	ybt 9; ICEKp3	174	-	0	-	0	-	0	-	0	-	wzi50	KL51	K51	none	Very high	0.9993		O3b	O3b	none	Very high	0.9908		aadA*;aadA*;aadA2^;aadA2^	-	-	-	-	-	-	-	sul1;sul1	tet(B).v2*;tet(B).v2*;tetR*;tetR*	-	dfrA12;dfrA12
GCA_022008515.1_PDT000986866.1_genomic	Klebsiella pneumoniae	strong	97	229734	473186	5699288	no	-	ST16	1	2	8	22	ybt 9; ICEKp3	174	-	0	-	0	-	0	-	0	-	wzi50	KL51	K51	-	High	0.9994	KL51_12_wzx	O3b	O3b	none	Very high	0.9908		aac(6')-Ib'.v1;aadA*;aadA*;aadA2^;aadA2^	-	-	-	-	-	-	-	sul1;sul1	tet(B).v2*;tet(B).v2*;tetR*;tetR*	-	dfrA12;dfrA12
GCA_022008535.1_PDT000986860.1_genomic	Klebsiella pneumoniae	strong	93	250869	473186	5690062	no	-	ST16	1	3	9	22	ybt 9; ICEKp3	174-1LV	-	0	-	0	-	0	-	0	-	wzi50	KL51	K51	none	Very high	0.9994		O3b	O3b	none	Very high	0.9908		aac(6')-Ib'.v1;aadA*;aadA*;aadA2^;aadA2^	-	-	-	-	-	-	-	sul1;sul1	tet(B).v2*;tet(B).v2*;tetR*;tetR*	-	dfrA12;dfrA12
GCA_022008555.1_PDT000986861.1_genomic	Klebsiella pneumoniae	strong	93	226548	474562	5677680	no	-	ST16	1	2	8	22	ybt 9; ICEKp3	174	-	0	-	0	-	0	-	0	-	wzi50	KL51	K51	-	High	0.9994	KL51_12_wzx	O3b	O3b	none	Very high	0.9908		aac(6')-Ib'.v1;aadA*;aadA*;aadA2^;aadA2^	-	-	-	-	-	-	-	sul1;sul1	tet(B).v2*;tet(B).v2*;tetR*;tetR*	-	dfrA12;dfrA12
GCA_022008575.1_PDT000986863.1_genomic	Klebsiella pneumoniae	strong	97	292609	473186	5652931	no	-	ST16	1	2	8	22	ybt 9; ICEKp3	174	-	0	-	0	-	0	-	0	-	wzi50	KL51	K51	none	Very high	0.9994		O3b	O3b	none	Very high	0.9908		aac(6')-Ib'.v1;aadA*;aadA*;aadA2^;aadA2^	-	-	-	-	-	-	-	sul1;sul1	tet(B).v2*;tet(B).v2*;tetR*;tetR*	-	dfrA12;dfrA12
GCA_022008595.1_PDT000986864.1_genomic	Klebsiella pneumoniae	strong	97	250869	401694	5605046	no	-	ST16	1	2	8	22	ybt 9; ICEKp3	174	-	0	-	0	-	0	-	0	-	wzi50	KL51	K51	none	Very high	0.9994		O3b	O3b	?	Good	0.9908		aac(6')-Ib'.v1;aadA*;aadA*;aadA2^;aadA2^	-	-	-	-	-	-	-	sul1;sul1	tet(B).v2*;tet(B).v2*;tetR*;tetR*	-	dfrA12;dfrA12
GCA_022008615.1_PDT000986865.1_genomic	Klebsiella pneumoniae	strong	101	229734	473186	5612814	no	-	ST16	1	2	8	22	ybt 9; ICEKp3	174	-	0	-	0	-	0	-	0	-	wzi50	KL51	K51	none	Very high	0.9994		O3b	O3b	none	Very high	0.9908		aac(6')-Ib'.v1;aadA*;aadA*;aadA2^;aadA2^	-	-	-	-	-	-	-	sul1;sul1	tet(B).v2*;tet(B).v2*;tetR*;tetR*	-	dfrA12;dfrA12
GCA_022008815.1_PDT000986859.1_genomic	Klebsiella pneumoniae	strong	101	229734	473186	5690481	no	-	ST16	1	2	8	22	ybt 9; ICEKp3	174	-	0	-	0	-	0	-	0	-	wzi50	KL51	K51	none	Very high	0.9994		O3b	O3b	none	Very high	0.9908		aac(6')-Ib'.v1;aadA*;aadA*;aadA2^;aadA2^	-	-	-	-	-	-	-	sul1;sul1	tet(B).v2*;tet(B).v2*;tetR*;tetR*	-	dfrA12;dfrA12
GCA_022008835.1_PDT000986858.1_genomic	Klebsiella pneumoniae	strong	79	251423	473186	5566008	no	-	ST16	1	2	8	22	ybt 9; ICEKp3	174	-	0	-	0	-	0	-	0	-	wzi50	KL51	K51	none	Very high	0.9994		O3b	O3b	none	Very high	0.9908		aac(6')-Ib'.v1;aadA*;aadA*;aadA2^;aadA2^	-	-	-	-	-	-	-	sul1;sul1	tet(B).v2*;tet(B).v2*;tetR*;tetR*	-	dfrA12;dfrA12
GCA_022008855.1_PDT000986857.1_genomic	Klebsiella pneumoniae	strong	94	229734	474562	5689619	no	-	ST16	1	2	8	22	ybt 9; ICEKp3	174	-	0	-	0	-	0	-	0	-	wzi50	KL51	K51	none	Very high	0.9994		O3b	O3b	none	Very high	0.9908		aac(6')-Ib'.v1;aadA*;aadA*;aadA2^;aadA2^	-	-	-	-	-	-	-	sul1;sul1	tet(B).v2*;tet(B).v2*;tetR*;tetR*	-	dfrA12;dfrA12
GCA_022008875.1_PDT000986856.1_genomic	Klebsiella pneumoniae	strong	94	229734	474562	5623064	no	-	ST16	1	2	8	22	ybt 9; ICEKp3	174	-	0	-	0	-	0	-	0	-	wzi50	KL51	K51	none	Very high	0.9994		O3b	O3b	none	Very high	0.9908		aac(6')-Ib'.v1;aadA*;aadA*;aadA2^;aadA2^	-	-	-	-	-	-	-	sul1;sul1	tet(B).v2*;tet(B).v2*;tetR*;tetR*	-	dfrA12;dfrA12
GCA_022008915.1_PDT000986854.1_genomic	Klebsiella pneumoniae	strong	92	241626	690440	5646356	no	-	ST16	1	2	8	22	ybt 9; ICEKp3	174	-	0	-	0	-	0	-	0	-	wzi50	KL51	K51	none	Very high	0.9994		O3b	O3b	none	Very high	0.9908		aac(6')-Ib'.v1;aadA*;aadA*;aadA2^;aadA2^	-	-	-	-	-	-	-	sul1;sul1	tet(B).v2*;tet(B).v2*;tetR*;tetR*	-	dfrA12;dfrA12
GCA_022008935.1_PDT000986851.1_genomic	Klebsiella pneumoniae	strong	93	229734	474562	5624996	no	-	ST16	1	2	8	22	ybt 9; ICEKp3	174	-	0	-	0	-	0	-	0	-	wzi50	KL51	K51	none	Very high	0.9994		O3b	O3b	none	Very high	0.9908		aac(6')-Ib'.v1;aadA*;aadA*;aadA2^;aadA2^	-	-	-	-	-	-	-	sul1;sul1	tet(B).v2*;tet(B).v2*;tetR*;tetR*	-	dfrA12;dfrA12
GCA_022008955.1_PDT000986853.1_genomic	Klebsiella pneumoniae	strong	92	293722	473186	5612062	no	-	ST16	1	2	8	22	ybt 9; ICEKp3	174	-	0	-	0	-	0	-	0	-	wzi50	KL51	K51	none	Very high	0.9994		O3b	O3b	none	Very high	0.9908		aac(6')-Ib'.v1;aadA*;aadA*;aadA2^;aadA2^	-	-	-	-	-	-	-	sul1;sul1	tet(B).v2*;tet(B).v2*;tetR*;tetR*	-	dfrA12;dfrA12
GCA_022008975.1_PDT000986852.1_genomic	Klebsiella pneumoniae	strong	84	285551	474562	5587628	no	-	ST16	1	2	4	8	ybt 9; ICEKp3	174	-	0	-	0	-	0	-	0	-	wzi50	KL51	K51	none	Very high	0.9994		O3b	O3b	none	Very high	0.9908		-	-	-	-	-	-	-	-	-	tet(B).v2*;tet(B).v2*;tetR*;tetR*	-	-
GCA_022009015.1_PDT000986850.1_genomic	Klebsiella pneumoniae	strong	90	251423	474562	5609346	no	-	ST16	1	2	6	14	ybt 9; ICEKp3	174	-	0	-	0	-	0	-	0	-	wzi50	KL51	K51	none	Very high	0.9994		O3b	O3b	none	Very high	0.9908		aac(6')-Ib'.v1;aadA*;aadA*	-	-	-	-	-	-	-	-	tet(B).v2*;tet(B).v2*;tetR*;tetR*	-	-
GCA_022010935.1_PDT001097520.1_genomic	Klebsiella pneumoniae	strong	79	369460	926288	5682046	no	-	ST16	0	3	10	23	-	0	-	0	-	0	-	0	-	0	-	wzi50	KL51	K51	none	Very high	0.9994		O3b	O3b	none	Very high	0.9908		aac(3)-IIa.v1;aac(3)-IIa.v1;aac(6')-Ib10*	-	-	-	-	mphA;mphA	catII.1*;catII.1*	-	sul1;sul1	-	-	dfrA12;dfrA12;dfrA30*;dfrA30*
GCA_022011555.1_PDT001126949.1_genomic	Klebsiella pneumoniae	strong	207	74111	254988	5817064	no	-	ST16	1	2	9	42	ybt 16; ICEKp12	277	-	0	-	0	-	0	-	0	-	wzi230	unknown (KL81)	unknown (K81)	?-+	None	0.9916	KL81_08_wcaA,KL81_09_wzy,KL81_11_wcuM,KL81_12_wcqM,KL81_14_wzx,KL81_15,KL81_20_rmlC	OL101	unknown (OL101)	?-+*	Good	0.9477	OL101_04_rfbC,OL101_05_wbbL,OL101_06_wzm	aac(3)-IIa.v1^;aac(3)-IIa.v1^;aac(6')-Ib-cr.v2;aac(6')-Ib-cr.v2;aadA2^;aadA2^;aadA^;aadA^;aph(3')-Ia*;aph(3')-Ia*;rmtB;rmtB;strA.v1^;strA.v1^;strA.v1^;strB.v1;strB.v1	-	-	qnrS1;qnrS1	-	mphA;mphA	floR.v1*;floR.v1*	-	sul1;sul1;sul2;sul2;sul3;sul3	-	-	dfrA12;dfrA12;dfrA14.v2*;dfrA14.v2*
GCA_022011575.1_PDT001126948.1_genomic	Klebsiella pneumoniae	strong	94	197911	409219	5454589	no	-	ST16	0	2	2	2	-	0	-	0	-	0	-	0	-	0	-	wzi50	unknown (KL51)	unknown (K51)	?-	None	0.9993	KL51_08_wcpB,KL51_09_wzy,KL51_10_wcuF,KL51_11_wcpA,KL51_13,KL51_14_wcoZ	O3b	O3b	none	Very high	0.9908		-	-	-	-	-	-	-	-	-	-	-	-
GCA_022011635.1_PDT001126945.1_genomic	Klebsiella pneumoniae	strong	139	145634	528391	5896821	no	-	ST16	1	2	9	41	ybt 16; ICEKp12	277	-	0	-	0	-	0	-	0	-	wzi230	unknown (KL81)	unknown (K81)	?-	None	0.996	KL81_06_wzc,KL81_09_wzy,KL81_11_wcuM,KL81_12_wcqM,KL81_13_wcmZ,KL81_14_wzx,KL81_15	OL101	unknown (OL101)	?-*	Good	0.9487	OL101_05_wbbL,OL101_06_wzm	aac(3)-IIa.v1^;aac(3)-IIa.v1^;aac(6')-Ib-cr.v2;aac(6')-Ib-cr.v2;aadA2^;aadA2^;aadA^;aadA^;aph(3')-Ia*;aph(3')-Ia*;rmtB;rmtB;strA.v1^;strA.v1^;strB.v1;strB.v1	-	-	qnrS1;qnrS1	-	mphA;mphA	floR.v1*;floR.v1*	-	sul1;sul1;sul2;sul2;sul3;sul3	-	-	dfrA12;dfrA12;dfrA14.v2*;dfrA14.v2*
GCA_022011655.1_PDT001126944.1_genomic	Klebsiella pneumoniae	strong	202	93786	367971	5790469	no	-	ST16	1	2	8	36	ybt 16; ICEKp12	277	-	0	-	0	-	0	-	0	-	wzi230	unknown (KL107)	unknown (KL107)	?-+	None	0.919	KL107_05_wzb,KL107_06_wzc,KL107_07_wbaP,KL107_08,KL107_09,KL107_10	unknown (OL101)	unknown (OL101)	?-+*	None	0.9497	OL101_06_wzm	aac(3)-IIa.v1^;aac(3)-IIa.v1^;aac(6')-Ib-cr.v2;aac(6')-Ib-cr.v2;aadA2^;aadA2^;aadA3*?;aph(3')-Ia*;aph(3')-Ia*;rmtB;rmtB;strA.v1^;strA.v1^;strB.v1;strB.v1	-	-	qnrS1;qnrS1	-	mphA;mphA;mphA*	-	-	sul1;sul1;sul2;sul2	-	-	dfrA12;dfrA12;dfrA14.v2*;dfrA14.v2*
GCA_022026975.1_PDT000925109.1_genomic	Klebsiella pneumoniae	strong	54	389576	837170	5793112	no	-	ST16	1	1	8	18	ybt 10; ICEKp4	91-1LV	-	0	-	0	-	0	-	0	-	wzi50	KL51	K51	none	Very high	0.9994		O3b	O3b	none	Very high	0.9908		aac(6')-Ib-cr.v2;aac(6')-Ib-cr.v2;aadA2^;aadA2^	-	-	-	-	mphA;mphA	-	-	sul1;sul1	tet(A).v1;tet(A).v1	-	dfrA12;dfrA12
GCA_022028895.1_ASM2202889v1_genomic	Klebsiella pneumoniae	strong	1	5258558	5258558	5258558	yes (113813)	ambiguous_bases	ST16	0	0	1	0	-	0	-	0	-	0	-	0	-	0	-	wzi230	KL81	K81	?-	Good	0.974	KL81_17_rmlB,KL81_18_rmlA,KL81_19_rmlD	OL101	unknown (OL101)	?-+*	Good	0.9176	OL101_01_rfbB,OL101_02_rfbA,OL101_03_rfbD	-	-	-	-	-	-	-	-	-	-	-	-
GCA_022035335.1_PDT000898306.1_genomic	Klebsiella pneumoniae	strong	99	170347	582745	5781129	no	-	ST16	0	1	6	10	-	0	-	0	-	0	-	0	-	0	-	wzi110	KL149	unknown (KL149)	?-	Good	0.9998	KL149_08,KL149_09,KL149_10_wzx	O4	O4	-	High	0.997	O4_06_glycosyltransferase	aac(6')-Ib-cr.v2;aac(6')-Ib-cr.v2	-	-	qnrB1.v2^;qnrB1.v2^	-	-	-	-	-	tet(A).v1;tet(A).v1	-	-
GCA_022035895.1_PDT000898113.1_genomic	Klebsiella pneumoniae	strong	90	257463	518676	5773090	no	-	ST16	1	2	10	24	ybt 9; ICEKp3	173-3LV	-	0	-	0	-	0	-	0	-	-	KL35	K35	?-	Good	0.9913	KL35_19_manB	O5	O5	?-*	Good	0.942	O5_02_manB	aac(6')-Ib;aac(6')-Ib;aac(6')-Ib-cr.v2^;aac(6')-Ib-cr.v2^;rmtF;rmtF	-	-	-	-	ermB.v1*;ermB.v1*;mphA?;mphA?	catB3.v2;catB3.v2	arr-2;arr-3	sul1;sul1	-	-	dfrA1.v1;dfrA1.v1
GCA_022038365.1_PDT000893777.1_genomic	Klebsiella pneumoniae	strong	55	369655	1251909	5626016	no	-	ST16	0	2	9	17	-	0	-	0	-	0	-	0	-	0	-	wzi50	KL51	K51	-	High	0.9994	KL51_10_wcuF,KL51_12_wzx	O3b	O3b	-	High	0.9872	O3b_02_manB	aac(3)-IId^;aac(3)-IId^;aadA2^;aadA2^	-	-	-	-	mphA;mphA	-	-	sul1;sul1	tet(A).v1;tet(A).v1	-	dfrA12;dfrA12
GCA_022038875.1_PDT000893749.1_genomic	Klebsiella pneumoniae	strong	90	205080	410260	5826347	no	-	ST16	0	2	9	32	-	0	-	0	-	0	-	0	-	0	-	wzi230	KL81	K81	none	Very high	0.9961		OL101	unknown (OL101)	?+*	Good	0.9536		aac(3)-IIa.v1^;aac(3)-IIa.v1^;aac(6')-Ib-cr.v2;aac(6')-Ib-cr.v2;aadA2^;aadA2^;strA.v1^;strA.v1^;strB.v1;strB.v1	-	-	qnrB1.v2^;qnrB1.v2^	-	mphA;mphA	-	-	sul1;sul1;sul2;sul2	tet(A).v1;tet(A).v1	-	dfrA12;dfrA12;dfrA14.v2*;dfrA14.v2*
GCA_022039235.1_PDT000893699.1_genomic	Klebsiella pneumoniae	strong	112	168247	457761	5948922	no	-	ST16	1	2	9	20	ybt 9; ICEKp3	174-2LV	-	0	-	0	-	0	-	0	-	wzi50	unknown (KL51)	unknown (K51)	?-	None	0.9992	KL51_08_wcpB,KL51_09_wzy,KL51_11_wcpA,KL51_13,KL51_14_wcoZ	O3b	O3b	-	High	0.9906	O3b_01_manC	aac(3)-IId^;aac(3)-IId^;aac(6')-Ib;aac(6')-Ib;rmtF;rmtF	-	-	-	-	ermB.v1*;ermB.v1*	-	arr-2;arr-3	sul1;sul1	-	-	dfrA1.v1;dfrA1.v1
GCA_022039475.1_PDT000893655.1_genomic	Klebsiella pneumoniae	strong	72	311474	1220899	5765133	no	-	ST16	1	2	8	18	ybt 9; ICEKp3	174	-	0	-	0	-	0	-	0	-	wzi50	KL51	K51	none	Very high	0.9994		O3b	O3b	none	Very high	0.9908		aadA2^;aadA2^;rmtB;rmtB	-	-	-	-	ermB.v1*;ermB.v1*;mphA?;mphA?	-	-	sul1;sul1	-	-	dfrA12;dfrA12
GCA_022039635.1_PDT000893647.1_genomic	Klebsiella pneumoniae	strong	86	209040	581846	5592947	no	-	ST16	0	2	9	37	-	0	-	0	-	0	-	0	-	0	-	wzi230	unknown (KL81)	unknown (K81)	?-+	Low	0.992	KL81_13_wcmZ,KL81_19_rmlD,KL81_20_rmlC	OL101	unknown (OL101)	?-+*	Good	0.9487	OL101_03_rfbD,OL101_04_rfbC	aac(3)-IIa.v1^;aac(3)-IIa.v1^;aac(6')-Ib-cr.v2;aac(6')-Ib-cr.v2;aadA2^;aadA2^;rmtB;rmtB;strA.v1^;strA.v1^;strB.v1;strB.v1	-	-	qnrB1.v2^;qnrB1.v2^;qnrS1;qnrS1	-	mphA;mphA	-	-	sul1;sul1;sul2;sul2	tet(A).v1	-	dfrA12;dfrA12;dfrA14.v2*;dfrA14.v2*
GCA_022043555.1_PDT000891435.1_genomic	Klebsiella pneumoniae	strong	115	181702	389565	5680084	no	-	ST16	0	2	6	16	-	0	-	0	-	0	-	0	-	0	-	wzi50	unknown (KL51)	unknown (K51)	?-	None	0.9992	KL51_08_wcpB,KL51_09_wzy,KL51_10_wcuF,KL51_11_wcpA,KL51_12_wzx,KL51_13,KL51_14_wcoZ	O3b	O3b	none	Very high	0.9908		aac(6')-Ib-cr.v2;aac(6')-Ib-cr.v2;rmtB;rmtB	-	-	qnrS1;qnrS1	-	mphA;mphA	-	-	-	-	-	-
GCA_022043595.1_PDT000888934.1_genomic	Klebsiella pneumoniae	strong	258	96342	274376	5856940	no	-	ST16	1	1	6	10	ybt 9; ICEKp3 (incomplete)	174-2LV	-	0	-	0	-	0	-	0	-	wzi50	unknown (KL51)	unknown (K51)	?-	None	0.9993	KL51_08_wcpB,KL51_09_wzy,KL51_11_wcpA,KL51_12_wzx,KL51_13	O3b	O3b	none	Very high	0.9907		aac(6')-Ib;aac(6')-Ib	-	-	-	-	-	-	arr-2;arr-3	sul1;sul1	-	-	dfrA1.v1;dfrA1.v1
GCA_022048505.1_PDT000883798.1_genomic	Klebsiella pneumoniae	strong	447	34048	204106	5591729	no	-	ST16	1	2	11	30	ybt 9; ICEKp3	174	-	0	-	0	-	0	-	0	-	wzi50	unknown (KL50)	unknown (K50)	?-+*	None	0.9525	KL50_05_wbaZ,KL50_06_wbaP,KL50_07_wcuU,KL50_08_wcuH,KL50_09_wzx	O3b	O3b	?-	Good	0.9907	O3b_04_wzt,O3b_06_wbdA	aac(6')-Ib-cr.v2;aac(6')-Ib-cr.v2;aadA16*;aadA16*;rmtB;rmtB	-	-	qnrB66*;qnrB6^;qnrS1;qnrS1	-	mphA;mphA	catII.2*;catII.2*	arr-3;arr-3	sul1;sul1	tet(A).v1;tet(A).v1	-	dfrA27;dfrA27
GCA_022052925.1_PDT000881375.1_genomic	Klebsiella pneumoniae	strong	89	226440	568633	5392718	no	-	ST16	0	2	2	4	-	0	-	0	-	0	-	0	-	0	-	wzi50	unknown (KL51)	unknown (K51)	?-	None	0.9994	KL51_08_wcpB,KL51_09_wzy,KL51_11_wcpA,KL51_13,KL51_14_wcoZ	O3b	O3b	none	Very high	0.991		-	-	-	qnrS1;qnrS1	-	-	-	-	-	-	-	-
GCA_022055205.1_PDT000879590.1_genomic	Klebsiella pneumoniae	strong	254	44136	156926	5665169	no	-	ST16	1	2	9	23	ybt 10; ICEKp4	91-1LV	-	0	-	0	-	0	-	0	-	wzi50	KL51	K51	none	Very high	0.9994		O3b	O3b	none	Very high	0.9908		aac(6')-Ib-cr.v2;aac(6')-Ib-cr.v2;aadA2^;aadA2^;aph3-Ia.v1^;aph3-Ia.v1^	-	-	qnrS1;qnrS1	-	mphA;mphA	-	-	sul1;sul1	tet(A).v1	-	dfrA12;dfrA12
GCA_022055265.1_PDT000879585.1_genomic	Klebsiella pneumoniae	strong	180	80202	396779	5587055	no	-	ST16	1	2	6	18	ybt 9; ICEKp3	183-3LV	-	0	-	0	-	0	-	0	-	wzi50	KL51	K51	none	Very high	0.9989		O3b	O3b	none	Very high	0.9908		aac(6')-Ib;aac(6')-Ib;rmtF;rmtF	-	-	qnrB1.v1;qnrB1.v1;qnrS1;qnrS1	-	-	-	arr-2;arr-2	-	tet(A).v1;tet(A).v1	-	-
GCA_022055925.1_PDT000879536.1_genomic	Klebsiella pneumoniae	strong	207	82182	293722	5775284	no	-	ST16	1	2	11	23	ybt 9; ICEKp3	174-1LV	-	0	-	0	-	0	-	0	-	wzi50	KL51	K51	none	Very high	0.9994		O3b	O3b	none	Very high	0.9907		aac(6')-Ib;aac(6')-Ib-cr.v2^;rmtF;rmtF	-	-	-	-	ermB.v1*;ermB.v1*;mphA?;mphA?	catB3.v2	arr-3;arr-3?	sul1;sul1	tet(A).v1;tet(A).v1	-	dfrA1.v1;dfrA1.v1?
GCA_022058265.1_PDT000876355.1_genomic	Klebsiella pneumoniae	strong	221	53421	193675	5391839	no	-	ST16	0	1	6	10	-	0	-	0	-	0	-	0	-	0	-	wzi50	KL51	K51	?-	Good	0.9993	KL51_09_wzy,KL51_11_wcpA,KL51_14_wcoZ	O3b	O3b	none	Very high	0.9898		aadA2^;aadA2^	-	-	-	-	mphA;mphA	-	-	sul1;sul1	-	-	dfrA12;dfrA12
GCA_022059195.1_PDT000876313.1_genomic	Klebsiella pneumoniae	strong	119	152236	472760	5720100	no	-	ST16	1	1	7	17	ybt 10; ICEKp4	91-2LV	-	0	-	0	-	0	-	0	-	wzi50	KL51	K51	none	Very high	0.9994		O3b	O3b	-	High	0.9907	O3b_01_manC	aac(6')-Ib-cr.v2;aac(6')-Ib-cr.v2;aadA2^;aadA2^	-	-	-	-	mphA;mphA	-	-	sul1;sul1	-	-	dfrA12;dfrA12
GCA_022059795.1_PDT000876284.1_genomic	Klebsiella pneumoniae	strong	131	93217	427738	5653730	no	-	ST16	0	1	8	18	-	0	-	0	-	0	-	0	-	0	-	wzi50	KL51	K51	?-	Good	0.9994	KL51_08_wcpB,KL51_11_wcpA	O3b	O3b	none	Very high	0.9907		aac(6')-Ib-cr.v2;aac(6')-Ib-cr.v2;aadA2^;aadA2^;aph3-Ia.v1^;aph3-Ia.v1^	-	-	-	-	mphA;mphA	-	-	sul1;sul1	tet(A).v1;tet(A).v1	-	dfrA12;dfrA12
GCA_022062285.1_PDT000876150.1_genomic	Klebsiella pneumoniae	strong	118	101105	468742	5428849	no	-	ST16	0	1	6	12	-	0	-	0	-	0	-	0	-	0	-	wzi50	KL51	K51	?-	Good	0.9993	KL51_08_wcpB,KL51_14_wcoZ	O3b	O3b	none	Very high	0.9908		aadA2^;aadA2^;aph3-Ia.v1^;aph3-Ia.v1^	-	-	-	-	mphA;mphA	-	-	sul1;sul1	-	-	dfrA12;dfrA12
GCA_022062545.1_PDT000876140.1_genomic	Klebsiella pneumoniae	strong	111	181716	497944	5624614	no	-	ST16	0	0	3	3	-	0	-	0	-	0	-	0	-	0	-	wzi50	KL51	K51	?	Good	0.9994		O3b	O3b	none	Very high	0.9907		aac(6')-Ib-cr.v2	-	-	-	-	mphA;mphA	-	-	-	-	-	-
GCA_022063525.1_PDT000876078.1_genomic	Klebsiella pneumoniae	strong	117	209939	730129	5784722	no	-	ST16	0	1	8	16	-	0	-	0	-	0	-	0	-	0	-	wzi50	KL51	K51	?-	Good	0.9993	KL51_14_wcoZ	O3b	O3b	?-	Good	0.9908	O3b_08_wbdC	aac(6')-Ib-cr.v2;aac(6')-Ib-cr.v2;aadA2^;aadA2^	-	-	-	-	mphA;mphA	-	-	sul1;sul1	tet(A).v1;tet(A).v1	-	dfrA12;dfrA12
GCA_022063985.1_PDT000876054.1_genomic	Klebsiella pneumoniae	strong	156	210855	711833	5694572	no	-	ST16	0	2	9	22	-	0	-	0	-	0	-	0	-	0	-	wzi50	KL51	K51	-	High	0.9994	KL51_13	O3b	O3b	none	Very high	0.9908		aac(6')-Ib-cr.v2;aac(6')-Ib-cr.v2;aadA2^;aadA2^;aph3-Ia.v1^;aph3-Ia.v1^	-	-	-	-	mphA;mphA	-	-	sul1;sul1	tet(A).v1;tet(A).v1	-	dfrA12;dfrA12
GCA_022064225.1_PDT000876041.1_genomic	Klebsiella pneumoniae	strong	267	79054	312889	5454470	no	-	ST16	0	0	5	8	-	0	-	0	-	0	-	0	-	0	-	wzi50	unknown (KL51)	unknown (K51)	?-	None	0.9993	KL51_09_wzy,KL51_11_wcpA,KL51_13,KL51_14_wcoZ	O3b	O3b	none	Very high	0.9908		aac(6')-Ib-cr.v2;aac(6')-Ib-cr.v2	-	-	-	-	mphA;mphA	-	-	sul1;sul1	tet(A).v1;tet(A).v1	-	-
GCA_022064325.1_PDT000876034.1_genomic	Klebsiella pneumoniae	strong	225	97942	329829	5596225	no	-	ST16	0	1	6	10	-	0	-	0	-	0	-	0	-	0	-	wzi50	unknown (KL51)	unknown (K51)	?-	None	0.9993	KL51_09_wzy,KL51_11_wcpA,KL51_12_wzx,KL51_14_wcoZ	O3b	O3b	-	High	0.9907	O3b_01_manC	aadA2^;aadA2^	-	-	-	-	mphA;mphA	-	-	sul1;sul1	-	-	dfrA12;dfrA12
GCA_022064705.1_PDT000876006.1_genomic	Klebsiella pneumoniae	strong	103	271255	758657	5535273	no	-	ST16	0	1	8	16	-	0	-	0	-	0	-	0	-	0	-	wzi50	KL51	K51	?-	Good	0.9994	KL51_07_wcaJ	O3b	O3b	none	Very high	0.9908		aac(6')-Ib-cr.v2;aac(6')-Ib-cr.v2;aadA2^;aadA2^	-	-	-	-	mphA;mphA	-	-	sul1;sul1	tet(A).v1;tet(A).v1	-	dfrA12;dfrA12
GCA_022065125.1_PDT000875978.1_genomic	Klebsiella pneumoniae	strong	258	87686	292772	5583501	no	-	ST16	0	1	7	20	-	0	-	0	-	0	-	0	-	0	-	wzi50	unknown (KL51)	unknown (K51)	?-	None	0.9991	KL51_05_wzb,KL51_08_wcpB,KL51_09_wzy,KL51_10_wcuF,KL51_11_wcpA,KL51_12_wzx,KL51_13,KL51_14_wcoZ	O3b	O3b	none	Very high	0.9908		aac(3)-IId^;aac(3)-IId^;aac(6')-Ib'.v1;aac(6')-Ib'.v1;aadA*;aadA*;aadA2^;aadA2^	-	-	-	-	mphA;mphA	-	-	sul1;sul1	-	-	dfrA12;dfrA12
GCA_022065145.1_PDT000875977.1_genomic	Klebsiella pneumoniae	strong	93	176957	708429	5612505	no	-	ST16	0	1	8	16	-	0	-	0	-	0	-	0	-	0	-	wzi50	KL51	K51	none	Very high	0.9993		O3b	O3b	none	Very high	0.9908		aac(6')-Ib-cr.v2;aac(6')-Ib-cr.v2;aadA2^;aadA2^	-	-	-	-	mphA;mphA	-	-	sul1;sul1	tet(A).v1;tet(A).v1	-	dfrA12;dfrA12
GCA_022065605.1_PDT000875950.1_genomic	Klebsiella pneumoniae	strong	123	177706	576038	5436607	no	-	ST16	0	1	7	15	-	0	-	0	-	0	-	0	-	0	-	wzi50	KL51	K51	none	Very high	0.9994		O3b	O3b	none	Very high	0.9908		aac(6')-Ib-cr.v2;aac(6')-Ib-cr.v2;aadA2^;aadA2^;aadA2^	-	-	-	-	mphA;mphA	-	-	sul1;sul1	-	-	dfrA12;dfrA12
GCA_022065685.1_PDT000875946.1_genomic	Klebsiella pneumoniae	strong	100	203921	449405	5728333	no	-	ST16	0	1	8	18	-	0	-	0	-	0	-	0	-	0	-	wzi50	KL51	K51	none	Very high	0.9994		O3b	O3b	none	Very high	0.9907		aac(6')-Ib-cr.v2;aac(6')-Ib-cr.v2;aadA2^;aadA2^;aph3-Ia.v1^;aph3-Ia.v1^	-	-	-	-	mphA;mphA	-	-	sul1;sul1	tet(A).v1;tet(A).v1	-	dfrA12;dfrA12
GCA_022066065.1_PDT000875923.1_genomic	Klebsiella pneumoniae	strong	103	114484	386201	5635424	no	-	ST16	0	1	6	10	-	0	-	0	-	0	-	0	-	0	-	wzi50	KL51	K51	?-	Good	0.9993	KL51_08_wcpB	O3b	O3b	none	Very high	0.9908		aadA2^;aadA2^	-	-	-	-	mphA;mphA	-	-	sul1;sul1	-	-	dfrA12;dfrA12
GCA_022066345.1_PDT000875904.1_genomic	Klebsiella pneumoniae	strong	112	161323	320926	5763543	no	-	ST16	1	1	8	20	ybt 10; ICEKp4	88-1LV	-	0	-	0	-	0	-	0	-	wzi50	KL51	K51	?-	Good	0.9992	KL51_09_wzy,KL51_14_wcoZ	O3b	O3b	none	Very high	0.9908		aac(6')-Ib-cr.v2;aac(6')-Ib-cr.v2;aadA2^;aadA2^;aph3-Ia.v1^;aph3-Ia.v1^	-	-	-	-	mphA;mphA	-	-	sul1;sul1	tet(A).v1;tet(A).v1	-	dfrA12;dfrA12
GCA_022067305.1_PDT000875849.1_genomic	Klebsiella pneumoniae	strong	91	156957	344008	5739077	no	-	ST16	0	1	6	10	-	0	-	0	-	0	-	0	-	0	-	wzi50	unknown (KL51)	unknown (K51)	?-	None	0.9993	KL51_08_wcpB,KL51_09_wzy,KL51_10_wcuF,KL51_11_wcpA,KL51_14_wcoZ	O3b	O3b	none	Very high	0.9908		aadA2^;aadA2^	-	-	-	-	mphA;mphA	-	-	sul1;sul1	-	-	dfrA12;dfrA12
GCA_022067385.1_PDT000875848.1_genomic	Klebsiella pneumoniae	strong	110	109328	342462	5657790	no	-	ST16	0	1	6	10	-	0	-	0	-	0	-	0	-	0	-	wzi50	unknown (KL51)	unknown (K51)	?-	None	0.9992	KL51_09_wzy,KL51_11_wcpA,KL51_13,KL51_14_wcoZ	O3b	O3b	none	Very high	0.9908		aadA2^;aadA2^	-	-	-	-	mphA;mphA	-	-	sul1;sul1	-	-	dfrA12;dfrA12
GCA_022067965.1_PDT000875807.1_genomic	Klebsiella pneumoniae	strong	75	148796	420427	5637782	no	-	ST16	0	1	6	10	-	0	-	0	-	0	-	0	-	0	-	wzi50	KL51	K51	none	Very high	0.9994		O3b	O3b	none	Very high	0.9907		aadA2^;aadA2^	-	-	-	-	mphA;mphA	-	-	sul1;sul1	-	-	dfrA12;dfrA12
GCA_022068725.1_PDT000875766.1_genomic	Klebsiella pneumoniae	strong	126	100813	410048	5676465	no	-	ST16	1	1	7	16	ybt 10; ICEKp4	91-2LV	-	0	-	0	-	0	-	0	-	wzi50	unknown (KL51)	unknown (K51)	?-	None	0.9994	KL51_08_wcpB,KL51_09_wzy,KL51_11_wcpA,KL51_12_wzx,KL51_13	O3b	O3b	none	Very high	0.9908		aadA2^;aadA2^;sat-2;sat-2	-	-	-	-	mphA;mphA	-	-	sul1;sul1	-	-	dfrA1.v1;dfrA1.v1;dfrA12;dfrA12
GCA_022070305.1_PDT000875698.1_genomic	Klebsiella pneumoniae	strong	154	114619	268861	5848710	no	-	ST16	1	1	8	20	ybt 10; ICEKp4	88-1LV	-	0	-	0	-	0	-	0	-	wzi50	KL51	K51	?-	Good	0.9993	KL51_08_wcpB,KL51_14_wcoZ	O3b	O3b	none	Very high	0.9908		aac(6')-Ib-cr.v2;aac(6')-Ib-cr.v2;aadA2^;aadA2^;aph3-Ia.v1^;aph3-Ia.v1^	-	-	-	-	mphA;mphA	-	-	sul1;sul1	tet(A).v1;tet(A).v1	-	dfrA12;dfrA12
GCA_022070625.1_PDT000875687.1_genomic	Klebsiella pneumoniae	strong	102	105785	451748	5590887	no	-	ST16	0	1	8	18	-	0	-	0	-	0	-	0	-	0	-	wzi50	KL51	K51	-	High	0.9994	KL51_13	O3b	O3b	?-	Good	0.9908	O3b_07_wbdB	aac(6')-Ib-cr.v2;aac(6')-Ib-cr.v2;aadA2^;aadA2^;aph3-Ia.v1^;aph3-Ia.v1^	-	-	-	-	mphA;mphA	-	-	sul1;sul1	tet(A).v1;tet(A).v1	-	dfrA12;dfrA12
GCA_022070825.1_PDT000875675.1_genomic	Klebsiella pneumoniae	strong	67	203852	371683	5501793	no	-	ST16	0	1	6	10	-	0	-	0	-	0	-	0	-	0	-	wzi50	KL51	K51	none	Very high	0.9994		O3b	O3b	none	Very high	0.9906		aadA2^;aadA2^	-	-	-	-	mphA;mphA	-	-	sul1;sul1	-	-	dfrA12;dfrA12
GCA_022071185.1_PDT000875648.1_genomic	Klebsiella pneumoniae	strong	155	126232	346456	5578339	no	-	ST16	0	1	6	10	-	0	-	0	-	0	-	0	-	0	-	wzi50	unknown (KL51)	unknown (K51)	?-	None	0.9993	KL51_08_wcpB,KL51_09_wzy,KL51_10_wcuF,KL51_11_wcpA,KL51_12_wzx,KL51_13,KL51_14_wcoZ	O3b	O3b	none	Very high	0.9906		aadA2^;aadA2^	-	-	-	-	mphA;mphA	-	-	sul1;sul1	-	-	dfrA12;dfrA12
GCA_022071285.1_PDT000875644.1_genomic	Klebsiella pneumoniae	strong	305	36708	150146	5508073	no	-	ST16	0	1	6	10	-	0	-	0	-	0	-	0	-	0	-	wzi110	KL149	unknown (KL149)	?-	Good	0.9998	KL149_06_wzc,KL149_07_wcaJ	O4	O4	?-	Good	0.997	O4_06_glycosyltransferase	aac(6')-Ib-cr.v2;aac(6')-Ib-cr.v2	-	-	qnrB1.v2^;qnrB1.v2^	-	-	-	-	-	tet(A).v1;tet(A).v1	-	-
GCA_022071625.1_PDT000875622.1_genomic	Klebsiella pneumoniae	strong	385	32605	97998	5487694	no	-	ST16	0	1	5	8	-	0	-	0	-	0	-	0	-	0	-	wzi110	unknown (KL149)	unknown (KL149)	?-	None	0.9788	KL149_06_wzc,KL149_07_wcaJ,KL149_09,KL149_14,KL149_16_rmlB	O4	O4	?-	Good	0.997	O4_03_hypothetical,O4_04_wzt,O4_06_glycosyltransferase	aac(6')-Ib-cr.v2;aac(6')-Ib-cr.v2	-	-	qnrB1.v2^;qnrB1.v2^	-	-	-	-	-	tet(A).v1;tet(A).v1	-	-
GCA_022071725.1_PDT000875617.1_genomic	Klebsiella pneumoniae	strong	127	204130	536660	5644494	no	-	ST16	0	1	6	10	-	0	-	0	-	0	-	0	-	0	-	wzi50	KL51	K51	?	Good	0.9994		O3b	O3b	none	Very high	0.9908		aadA2^;aadA2^	-	-	-	-	mphA;mphA	-	-	sul1;sul1	-	-	dfrA12;dfrA12
GCA_022072965.1_PDT000875581.1_genomic	Klebsiella pneumoniae	strong	169	94643	238216	5627711	no	-	ST16	0	0	5	10	-	0	-	0	-	0	-	0	-	0	-	wzi50	KL51	K51	?-	Good	0.9993	KL51_09_wzy	O3b	O3b	none	Very high	0.9908		aadA2^;aadA2^;aph3-Ia.v1^;aph3-Ia.v1^	-	-	-	-	mphA;mphA	-	-	sul1;sul1	-	-	dfrA12;dfrA12
GCA_022073985.1_PDT000875536.1_genomic	Klebsiella pneumoniae	strong	125	107231	293777	5828415	no	-	ST16	0	1	9	17	-	0	-	0	-	0	-	0	-	0	-	wzi50	unknown (KL51)	unknown (K51)	?-	None	0.9994	KL51_09_wzy,KL51_11_wcpA,KL51_13,KL51_14_wcoZ	O3b	O3b	none	Very high	0.9907		aadA2;aadA2^	-	-	-	-	mphA;mphA	catB11;catB11;cmlA6*;cmlA6*	-	sul1;sul1	-	-	dfrA12
GCA_022074005.1_PDT000875532.1_genomic	Klebsiella pneumoniae	strong	122	105785	293777	5618176	no	-	ST16	0	1	6	10	-	0	-	0	-	0	-	0	-	0	-	wzi50	KL51	K51	?-	Good	0.9993	KL51_08_wcpB,KL51_09_wzy	O3b	O3b	none	Very high	0.9908		aadA2^;aadA2^	-	-	-	-	mphA;mphA	-	-	sul1;sul1	-	-	dfrA12;dfrA12
GCA_022074105.1_PDT000875527.1_genomic	Klebsiella pneumoniae	strong	365	100078	320907	5759851	no	-	ST16	0	1	6	12	-	0	-	0	-	0	-	0	-	0	-	wzi50	KL51	K51	?-	Good	0.9994	KL51_08_wcpB	O3b	O3b	none	Very high	0.9907		aac(6')-Ib'.v1;aac(6')-Ib'.v1;aadA2^;aadA2^	-	-	-	-	mphA;mphA	-	-	sul1;sul1	-	-	dfrA12;dfrA12
GCA_022074125.1_PDT000875526.1_genomic	Klebsiella pneumoniae	strong	140	100738	341175	5604714	no	-	ST16	0	1	8	18	-	0	-	0	-	0	-	0	-	0	-	wzi50	unknown (KL51)	unknown (K51)	?-	None	0.9994	KL51_08_wcpB,KL51_09_wzy,KL51_12_wzx,KL51_14_wcoZ	O3b	O3b	none	Very high	0.9908		aac(6')-Ib-cr.v2;aac(6')-Ib-cr.v2;aadA2^;aadA2^;aph3-Ia.v1^;aph3-Ia.v1^	-	-	-	-	mphA;mphA	-	-	sul1;sul1	tet(A).v1;tet(A).v1	-	dfrA12;dfrA12
GCA_022074385.1_PDT000875509.1_genomic	Klebsiella pneumoniae	strong	116	99862	578819	5634664	no	-	ST16	0	1	7	15	-	0	-	0	-	0	-	0	-	0	-	wzi50	KL51	K51	?-	Good	0.9993	KL51_11_wcpA,KL51_14_wcoZ	O3b	O3b	none	Very high	0.9907		aac(6')-Ib-cr.v2;aac(6')-Ib-cr.v2;aadA2^;aadA2^;aph3-Ia.v1^;aph3-Ia.v1^	-	-	-	-	mphA;mphA	-	-	sul1;sul1	-	-	dfrA12;dfrA12
GCA_022074465.1_PDT000875510.1_genomic	Klebsiella pneumoniae	strong	136	101278	278540	5735161	no	-	ST16	0	1	8	18	-	0	-	0	-	0	-	0	-	0	-	wzi50	KL51	K51	?-	Good	0.9994	KL51_11_wcpA,KL51_14_wcoZ	O3b	O3b	none	Very high	0.9908		aac(6')-Ib-cr.v2;aac(6')-Ib-cr.v2;aadA2^;aadA2^;aph3-Ia.v1^;aph3-Ia.v1^	-	-	-	-	mphA;mphA	-	-	sul1;sul1	tet(A).v1;tet(A).v1	-	dfrA12;dfrA12
GCA_022075025.1_PDT000875475.1_genomic	Klebsiella pneumoniae	strong	97	106009	684112	5683716	no	-	ST16	0	1	7	16	-	0	-	0	-	0	-	0	-	0	-	wzi50	KL51	K51	?-*	Good	0.9993	KL51_08_wcpB,KL51_11_wcpA	O3b	O3b	none	Very high	0.9907		aac(6')-Ib-cr.v2;aac(6')-Ib-cr.v2;aadA2^;aadA2^;aph3-Ia.v1^;aph3-Ia.v1^	-	-	-	-	mphA;mphA	-	-	sul1;sul1	-	-	dfrA12;dfrA12
GCA_022075085.1_PDT000875471.1_genomic	Klebsiella pneumoniae	strong	122	114486	451171	5611335	no	-	ST16	0	1	6	10	-	0	-	0	-	0	-	0	-	0	-	wzi50	KL51	K51	?-	Good	0.9994	KL51_08_wcpB	O3b	O3b	none	Very high	0.9908		aadA2^;aadA2^	-	-	-	-	mphA;mphA	-	-	sul1;sul1	-	-	dfrA12;dfrA12
GCA_022075165.1_PDT000875469.1_genomic	Klebsiella pneumoniae	strong	130	102739	278712	5758009	no	-	ST16	0	1	8	18	-	0	-	0	-	0	-	0	-	0	-	wzi50	KL51	K51	?-	Good	0.9994	KL51_08_wcpB	O3b	O3b	none	Very high	0.9908		aac(6')-Ib-cr.v2;aac(6')-Ib-cr.v2;aadA2^;aadA2^;aph3-Ia.v1^;aph3-Ia.v1^	-	-	-	-	mphA;mphA	-	-	sul1;sul1	tet(A).v1;tet(A).v1	-	dfrA12;dfrA12
GCA_022075525.1_PDT000875450.1_genomic	Klebsiella pneumoniae	strong	156	105785	382306	5890912	no	-	ST16	1	1	7	18	ybt 2; ICEKp1	324-1LV	-	0	-	0	iro 3 (truncated)	7	rmp 3; ICEKp1 (incomplete)	30-2LV	-	wzi50	KL51	K51	?-	Good	0.9994	KL51_08_wcpB,KL51_14_wcoZ	O3b	O3b	none	Very high	0.9908		aac(3)-IId^;aac(3)-IId^;aac(6')-Ib'.v1;aadA*;aadA*;aadA2^;aadA2^	-	-	-	-	mphA;mphA	-	-	sul1;sul1	-	-	dfrA12;dfrA12
GCA_022075815.1_PDT000875419.1_genomic	Klebsiella pneumoniae	strong	100	166077	384496	5594813	no	-	ST16	0	2	3	4	-	0	-	0	-	0	-	0	-	0	-	wzi50	KL51	K51	?-	Good	0.9993	KL51_14_wcoZ	O3b	O3b	none	Very high	0.9908		-	-	-	-	-	-	-	-	-	-	-	-
GCA_022075845.1_PDT000875416.1_genomic	Klebsiella pneumoniae	strong	152	108925	293761	5704601	no	-	ST16	0	1	7	16	-	0	-	0	-	0	-	0	-	0	-	wzi50	KL51	K51	?-	Good	0.9993	KL51_09_wzy,KL51_13,KL51_14_wcoZ	O3b	O3b	none	Very high	0.9906		aac(6')-Ib-cr.v2;aac(6')-Ib-cr.v2;aadA2^;aadA2^;aph3-Ia.v1^;aph3-Ia.v1^	-	-	-	-	mphA;mphA	-	-	sul1;sul1	-	-	dfrA12;dfrA12
GCA_022076005.1_PDT000875436.1_genomic	Klebsiella pneumoniae	strong	118	119736	293743	5733525	no	-	ST16	0	1	8	18	-	0	-	0	-	0	-	0	-	0	-	wzi50	KL51	K51	?-	Good	0.9993	KL51_09_wzy,KL51_11_wcpA,KL51_13	O3b	O3b	none	Very high	0.9908		aac(6')-Ib-cr.v2;aac(6')-Ib-cr.v2;aadA2^;aadA2^;aph3-Ia.v1^;aph3-Ia.v1^	-	-	-	-	mphA;mphA	-	-	sul1;sul1	tet(A).v1;tet(A).v1	-	dfrA12;dfrA12
GCA_022076885.1_PDT000875384.1_genomic	Klebsiella pneumoniae	strong	123	123703	410046	5780837	no	-	ST16	0	1	8	18	-	0	-	0	-	0	-	0	-	0	-	wzi50	KL51	K51	?	Good	0.9994		O3b	O3b	none	Very high	0.9908		aac(6')-Ib-cr.v2;aac(6')-Ib-cr.v2;aadA2^;aadA2^;aph3-Ia.v1^;aph3-Ia.v1^	-	-	-	-	mphA;mphA	-	-	sul1;sul1	tet(A).v1;tet(A).v1	-	dfrA12;dfrA12
GCA_022076945.1_PDT000875381.1_genomic	Klebsiella pneumoniae	strong	173	105785	325386	5730486	no	-	ST16	0	1	6	10	-	0	-	0	-	0	-	0	-	0	-	wzi50	KL51	K51	?-	Good	0.9994	KL51_11_wcpA,KL51_14_wcoZ	O3b	O3b	none	Very high	0.9908		aadA2^;aadA2^	-	-	-	-	mphA;mphA	-	-	sul1;sul1	-	-	dfrA12;dfrA12
GCA_022077105.1_PDT000875371.1_genomic	Klebsiella pneumoniae	strong	109	137342	325386	5591946	no	-	ST16	0	1	6	10	-	0	-	0	-	0	-	0	-	0	-	wzi50	KL51	K51	?-	Good	0.9994	KL51_14_wcoZ	O3b	O3b	none	Very high	0.9908		aadA2^;aadA2^	-	-	-	-	mphA;mphA	-	-	sul1;sul1	-	-	dfrA12;dfrA12
GCA_022077185.1_PDT000875366.1_genomic	Klebsiella pneumoniae	strong	130	114467	256734	5601480	no	-	ST16	0	1	8	18	-	0	-	0	-	0	-	0	-	0	-	wzi50	unknown (KL51)	unknown (K51)	?-	None	0.9994	KL51_08_wcpB,KL51_09_wzy,KL51_11_wcpA,KL51_14_wcoZ	O3b	O3b	none	Very high	0.9908		aac(6')-Ib-cr.v2;aac(6')-Ib-cr.v2;aadA2^;aadA2^;aph3-Ia.v1^;aph3-Ia.v1^	-	-	-	-	mphA;mphA	-	-	sul1;sul1	tet(A).v1;tet(A).v1	-	dfrA12;dfrA12
GCA_022077585.1_PDT000875341.1_genomic	Klebsiella pneumoniae	strong	149	96060	257144	5595614	no	-	ST16	0	1	8	18	-	0	-	0	-	0	-	0	-	0	-	wzi50	unknown (KL51)	unknown (K51)	?-	None	0.9994	KL51_08_wcpB,KL51_09_wzy,KL51_11_wcpA,KL51_14_wcoZ	O3b	O3b	none	Very high	0.9908		aac(6')-Ib-cr.v2;aac(6')-Ib-cr.v2;aadA2^;aadA2^;aph3-Ia.v1^;aph3-Ia.v1^	-	-	-	-	mphA;mphA	-	-	sul1;sul1	tet(A).v1;tet(A).v1	-	dfrA12;dfrA12
GCA_022078105.1_PDT000875310.1_genomic	Klebsiella pneumoniae	strong	140	92998	329729	5650306	no	-	ST16	0	1	8	18	-	0	-	0	-	0	-	0	-	0	-	wzi50	unknown (KL51)	unknown (K51)	?-	None	0.999	KL51_09_wzy,KL51_11_wcpA,KL51_13,KL51_14_wcoZ	O3b	O3b	none	Very high	0.9908		aac(6')-Ib-cr.v2;aac(6')-Ib-cr.v2;aadA2^;aadA2^;aph3-Ia.v1^;aph3-Ia.v1^	-	-	-	-	mphA;mphA	-	-	sul1;sul1	tet(A).v1;tet(A).v1	-	dfrA12;dfrA12
GCA_022078945.1_PDT000875270.1_genomic	Klebsiella pneumoniae	strong	164	126078	410055	5728431	no	-	ST16	0	1	6	10	-	0	-	0	-	0	-	0	-	0	-	wzi50	KL51	K51	?-	Good	0.9994	KL51_09_wzy,KL51_11_wcpA,KL51_14_wcoZ	O3b	O3b	none	Very high	0.9907		aadA2^;aadA2^	-	-	-	-	mphA;mphA	-	-	sul1;sul1	-	-	dfrA12;dfrA12
GCA_022079415.1_PDT000875249.1_genomic	Klebsiella pneumoniae	strong	126	114484	451748	5769202	no	-	ST16	0	1	8	18	-	0	-	0	-	0	-	0	-	0	-	wzi50	unknown (KL51)	unknown (K51)	?-	None	0.9994	KL51_09_wzy,KL51_10_wcuF,KL51_11_wcpA,KL51_12_wzx	O3b	O3b	none	Very high	0.9908		aac(6')-Ib-cr.v2;aac(6')-Ib-cr.v2;aadA2^;aadA2^;aph3-Ia.v1^;aph3-Ia.v1^	-	-	-	-	mphA;mphA	-	-	sul1;sul1	tet(A).v1;tet(A).v1	-	dfrA12;dfrA12
GCA_022080215.1_PDT000875158.1_genomic	Klebsiella pneumoniae	strong	98	141078	427728	5617900	no	-	ST16	0	1	8	18	-	0	-	0	-	0	-	0	-	0	-	wzi50	KL51	K51	?-	Good	0.9993	KL51_08_wcpB,KL51_13	O3b	O3b	?-	Good	0.9908	O3b_07_wbdB	aac(6')-Ib-cr.v2;aac(6')-Ib-cr.v2;aadA2^;aadA2^;aph3-Ia.v1^;aph3-Ia.v1^	-	-	-	-	mphA;mphA	-	-	sul1;sul1	tet(A).v1;tet(A).v1	-	dfrA12;dfrA12
GCA_022080915.1_PDT000875110.1_genomic	Klebsiella pneumoniae	strong	137	105785	293750	5614225	no	-	ST16	0	1	8	18	-	0	-	0	-	0	-	0	-	0	-	wzi50	unknown (KL51)	unknown (K51)	?-	None	0.9994	KL51_09_wzy,KL51_11_wcpA,KL51_12_wzx,KL51_13,KL51_14_wcoZ	O3b	O3b	none	Very high	0.9907		aac(6')-Ib-cr.v2;aac(6')-Ib-cr.v2;aadA2^;aadA2^;aph3-Ia.v1^;aph3-Ia.v1^	-	-	-	-	mphA;mphA	-	-	sul1;sul1	tet(A).v1;tet(A).v1	-	dfrA12;dfrA12
GCA_022081835.1_PDT000875068.1_genomic	Klebsiella pneumoniae	strong	132	105785	293761	5735589	no	-	ST16	1	1	8	25	ybt 10; ICEKp4	91-2LV	-	0	-	0	-	0	-	0	-	wzi50	unknown (KL51)	unknown (K51)	?-	None	0.9994	KL51_08_wcpB,KL51_09_wzy,KL51_11_wcpA,KL51_14_wcoZ	O3b	O3b	none	Very high	0.9908		aac(6')-Ib-cr.v2;aac(6')-Ib-cr.v2;aadA2^;aadA2^;aph3-Ia.v1^;aph3-Ia.v1^;sat-2;sat-2	-	-	-	-	mphA;mphA	-	-	sul1;sul1	tet(A).v1;tet(A).v1	-	dfrA1.v1;dfrA1.v1;dfrA12;dfrA12
GCA_022081935.1_PDT000875061.1_genomic	Klebsiella pneumoniae	strong	131	126064	293733	5723971	no	-	ST16	0	1	8	18	-	0	-	0	-	0	-	0	-	0	-	wzi50	KL51	K51	?-	Good	0.9994	KL51_08_wcpB,KL51_11_wcpA	O3b	O3b	none	Very high	0.9907		aac(6')-Ib-cr.v2;aac(6')-Ib-cr.v2;aadA2^;aadA2^;aph3-Ia.v1^;aph3-Ia.v1^	-	-	-	-	mphA;mphA	-	-	sul1;sul1	tet(A).v1;tet(A).v1	-	dfrA12;dfrA12
GCA_022082455.1_PDT000875025.1_genomic	Klebsiella pneumoniae	strong	125	106023	388945	5644046	no	-	ST16	0	1	7	14	-	0	-	0	-	0	-	0	-	0	-	wzi50	KL51	K51	?-	Good	0.9994	KL51_09_wzy,KL51_11_wcpA,KL51_14_wcoZ	O3b	O3b	none	Very high	0.9907		aac(6')-Ib-cr.v2;aac(6')-Ib-cr.v2;aadA2^;aadA2^	-	-	-	-	mphA;mphA	-	-	sul1;sul1	-	-	dfrA12;dfrA12
GCA_022083015.1_PDT000874996.1_genomic	Klebsiella pneumoniae	strong	367	46567	164615	5449974	no	-	ST16	0	1	8	18	-	0	-	0	-	0	-	0	-	0	-	wzi50	KL51	K51	?-	Good	0.9994	KL51_09_wzy,KL51_11_wcpA,KL51_14_wcoZ	O3b	O3b	none	Very high	0.9908		aac(6')-Ib-cr.v2;aac(6')-Ib-cr.v2;aadA2^;aadA2^;aph3-Ia.v1^;aph3-Ia.v1^	-	-	-	-	mphA;mphA	-	-	sul1;sul1	tet(A).v1;tet(A).v1	-	dfrA12;dfrA12
GCA_022083115.1_PDT000875000.1_genomic	Klebsiella pneumoniae	strong	125	103448	325341	5567062	no	-	ST16	0	1	6	10	-	0	-	0	-	0	-	0	-	0	-	wzi50	KL51	K51	?-	Good	0.9993	KL51_08_wcpB,KL51_12_wzx	O3b	O3b	none	Very high	0.9898		aadA2^;aadA2^	-	-	-	-	mphA;mphA	-	-	sul1;sul1	-	-	dfrA12;dfrA12
GCA_022083235.1_PDT000874989.1_genomic	Klebsiella pneumoniae	strong	89	213708	448926	5626043	no	-	ST16	0	1	8	18	-	0	-	0	-	0	-	0	-	0	-	wzi50	KL51	K51	?-	Good	0.9994	KL51_09_wzy,KL51_14_wcoZ	O3b	O3b	none	Very high	0.9908		aac(6')-Ib-cr.v2;aac(6')-Ib-cr.v2;aadA2^;aadA2^;aph3-Ia.v1^;aph3-Ia.v1^	-	-	-	-	mphA;mphA	-	-	sul1;sul1	tet(A).v1;tet(A).v1	-	dfrA12;dfrA12
GCA_022083315.1_PDT000874982.1_genomic	Klebsiella pneumoniae	strong	81	251680	514698	5681694	no	-	ST16	0	1	8	18	-	0	-	0	-	0	-	0	-	0	-	wzi50	KL51	K51	none	Very high	0.9994		O3b	O3b	none	Very high	0.9907		aac(6')-Ib-cr.v2;aac(6')-Ib-cr.v2;aadA2^;aadA2^;aph3-Ia.v1^;aph3-Ia.v1^	-	-	-	-	mphA;mphA	-	-	sul1;sul1	tet(A).v1;tet(A).v1	-	dfrA12;dfrA12
GCA_022083555.1_PDT000874966.1_genomic	Klebsiella pneumoniae	strong	64	275822	516890	5565203	no	-	ST16	0	1	7	14	-	0	-	0	-	0	-	0	-	0	-	wzi50	KL51	K51	?-	Good	0.9992	KL51_08_wcpB,KL51_10_wcuF	O3b	O3b	?-	Good	0.9908	O3b_05_wbdD	aac(6')-Ib-cr.v2;aac(6')-Ib-cr.v2;aadA2^;aadA2^	-	-	-	-	mphA;mphA	-	-	sul1;sul1	-	-	dfrA12;dfrA12
GCA_022083655.1_PDT000874961.1_genomic	Klebsiella pneumoniae	strong	70	263963	425781	5681974	no	-	ST16	0	1	6	10	-	0	-	0	-	0	-	0	-	0	-	wzi50	KL51	K51	?-	Good	0.9993	KL51_09_wzy,KL51_10_wcuF	O3b	O3b	none	Very high	0.9908		aadA2^;aadA2^	-	-	-	-	mphA;mphA	-	-	sul1;sul1	-	-	dfrA12;dfrA12
GCA_022083755.1_PDT000874956.1_genomic	Klebsiella pneumoniae	strong	82	291133	638361	5789822	no	-	ST16	0	1	8	18	-	0	-	0	-	0	-	0	-	0	-	wzi50	KL51	K51	none	Very high	0.9994		O3b	O3b	none	Very high	0.9907		aac(6')-Ib-cr.v2;aac(6')-Ib-cr.v2;aadA2^;aadA2^;aph3-Ia.v1^;aph3-Ia.v1^	-	-	-	-	mphA;mphA	-	-	sul1;sul1	tet(A).v1;tet(A).v1	-	dfrA12;dfrA12
GCA_022084055.1_PDT000874942.1_genomic	Klebsiella pneumoniae	strong	136	291107	857897	5779394	no	-	ST16	0	2	9	22	-	0	-	0	-	0	-	0	-	0	-	wzi50	KL51	K51	none	Very high	0.9994		O3b	O3b	none	Very high	0.9908		aac(6')-Ib-cr.v2;aac(6')-Ib-cr.v2;aadA2^;aadA2^;aph3-Ia.v1^;aph3-Ia.v1^	-	-	-	-	mphA;mphA	-	-	sul1;sul1	tet(A).v1;tet(A).v1	-	dfrA12;dfrA12
GCA_022084235.1_PDT000874930.1_genomic	Klebsiella pneumoniae	strong	74	264179	857732	5596918	no	-	ST16	0	1	5	10	-	0	-	0	-	0	-	0	-	0	-	wzi50	KL51	K51	?-	Good	0.9994	KL51_08_wcpB,KL51_11_wcpA	O3b	O3b	none	Very high	0.9907		aac(6')-Ib-cr.v2;aac(6')-Ib-cr.v2;aph3-Ia.v1^;aph3-Ia.v1^	-	-	-	-	-	-	-	-	tet(A).v1;tet(A).v1	-	-
GCA_022084615.1_PDT000874909.1_genomic	Klebsiella pneumoniae	strong	98	132554	397893	5669343	no	-	ST16	1	1	8	16	ybt 10; ICEKp4	91-2LV	-	0	-	0	-	0	-	0	-	wzi50	KL51	K51	?-	Good	0.9994	KL51_08_wcpB,KL51_14_wcoZ	O3b	O3b	none	Very high	0.9908		aadA2^;aadA2^;sat-2;sat-2	-	-	-	-	mphA;mphA	-	-	sul1;sul1	-	-	dfrA1.v1;dfrA1.v1;dfrA12;dfrA12
GCA_022084815.1_PDT000874902.1_genomic	Klebsiella pneumoniae	strong	102	223807	367896	5778113	no	-	ST16	0	1	6	10	-	0	-	0	-	0	-	0	-	0	-	wzi50	unknown (KL51)	unknown (K51)	?-	None	0.9993	KL51_08_wcpB,KL51_09_wzy,KL51_11_wcpA,KL51_13	O3b	O3b	none	Very high	0.9908		aadA2^;aadA2^	-	-	-	-	mphA;mphA	-	-	sul1;sul1	-	-	dfrA12;dfrA12
GCA_022084915.1_PDT000874897.1_genomic	Klebsiella pneumoniae	strong	179	72964	228274	5585023	no	-	ST16	1	1	8	15	ybt 10; ICEKp4 (incomplete)	89-3LV	-	0	-	0	-	0	-	0	-	wzi50	KL51	K51	?-	Good	0.9994	KL51_10_wcuF	O3b	O3b	?-	Good	0.9909	O3b_02_manB	sat-2;sat-2	-	-	-	-	mphA;mphA	-	-	sul1;sul1	-	-	dfrA1.v1;dfrA1.v1;dfrA12;dfrA12
GCA_022085645.1_PDT000874852.1_genomic	Klebsiella pneumoniae	strong	164	97942	251682	5638956	no	-	ST16	0	1	8	18	-	0	-	0	-	0	-	0	-	0	-	wzi50	KL51	K51	-	High	0.9994	KL51_14_wcoZ	O3b	O3b	?-	Good	0.9907	O3b_01_manC	aac(6')-Ib-cr.v2;aac(6')-Ib-cr.v2;aadA2^;aadA2^;aph3-Ia.v1^;aph3-Ia.v1^	-	-	-	-	mphA;mphA	-	-	sul1;sul1	tet(A).v1;tet(A).v1	-	dfrA12;dfrA12
GCA_022085665.1_PDT000874847.1_genomic	Klebsiella pneumoniae	strong	181	92219	226244	5571670	no	-	ST16	0	1	8	18	-	0	-	0	-	0	-	0	-	0	-	wzi50	KL51	K51	none	Very high	0.9994		O3b	O3b	none	Very high	0.9907		aac(6')-Ib-cr.v2;aac(6')-Ib-cr.v2;aadA2^;aadA2^;aph3-Ia.v1^;aph3-Ia.v1^	-	-	-	-	mphA;mphA?	-	-	sul1;sul1	tet(A).v1;tet(A).v1	-	dfrA12;dfrA12
GCA_022086205.1_PDT000874811.1_genomic	Klebsiella pneumoniae	strong	198	209623	729515	5704783	no	-	ST16	0	2	9	22	-	0	-	0	-	0	-	0	-	0	-	wzi50	KL51	K51	none	Very high	0.9993		O3b	O3b	none	Very high	0.9908		aac(6')-Ib-cr.v2;aac(6')-Ib-cr.v2;aadA2^;aadA2^;aph3-Ia.v1^;aph3-Ia.v1^	-	-	-	-	mphA;mphA	-	-	sul1;sul1	tet(A).v1;tet(A).v1	-	dfrA12;dfrA12
GCA_022086265.1_PDT000874806.1_genomic	Klebsiella pneumoniae	strong	169	100365	304165	5519405	no	-	ST16	0	1	8	18	-	0	-	0	-	0	-	0	-	0	-	wzi50	KL51	K51	?-	Good	0.9993	KL51_11_wcpA,KL51_14_wcoZ	O3b	O3b	?-	Good	0.9907	O3b_01_manC	aac(6')-Ib-cr.v2;aac(6')-Ib-cr.v2;aadA2^;aadA2^;aph3-Ia.v1^;aph3-Ia.v1^	-	-	-	-	mphA;mphA	-	-	sul1;sul1	tet(A).v1;tet(A).v1	-	dfrA12;dfrA12
GCA_022086965.1_PDT000874775.1_genomic	Klebsiella pneumoniae	strong	155	97264	330184	5481611	no	-	ST16	0	1	8	18	-	0	-	0	-	0	-	0	-	0	-	wzi50	KL51	K51	?-	Good	0.9994	KL51_08_wcpB,KL51_13,KL51_14_wcoZ	O3b	O3b	none	Very high	0.9907		aac(6')-Ib-cr.v2;aac(6')-Ib-cr.v2;aadA2^;aadA2^;aph3-Ia.v1^;aph3-Ia.v1^	-	-	-	-	mphA;mphA	-	-	sul1;sul1	tet(A).v1;tet(A).v1	-	dfrA12;dfrA12
GCA_022087245.1_PDT000874757.1_genomic	Klebsiella pneumoniae	strong	127	195037	632246	5558103	no	-	ST16	0	1	8	18	-	0	-	0	-	0	-	0	-	0	-	wzi50	KL51	K51	?	Good	0.9993		O3b	O3b	none	Very high	0.9906		aac(6')-Ib-cr.v2;aac(6')-Ib-cr.v2;aadA2^;aadA2^;aph3-Ia.v1^;aph3-Ia.v1^	-	-	-	-	mphA;mphA	-	-	sul1;sul1	tet(A).v1;tet(A).v1	-	dfrA12;dfrA12
GCA_022087265.1_PDT000874752.1_genomic	Klebsiella pneumoniae	strong	184	100365	251682	5520723	no	-	ST16	0	1	8	18	-	0	-	0	-	0	-	0	-	0	-	wzi50	KL51	K51	none	Very high	0.9994		O3b	O3b	none	Very high	0.9907		aac(6')-Ib-cr.v2;aac(6')-Ib-cr.v2;aadA2^;aadA2^;aph3-Ia.v1^;aph3-Ia.v1^	-	-	-	-	mphA;mphA	-	-	sul1;sul1	tet(A).v1;tet(A).v1	-	dfrA12;dfrA12
GCA_022087415.1_PDT000874746.1_genomic	Klebsiella pneumoniae	strong	100	181327	444338	5589949	no	-	ST16	0	1	5	10	-	0	-	0	-	0	-	0	-	0	-	wzi187	KL27	K27	none	Very high	0.9928		O4	O4	none	Very high	0.9971		aac(6')-Ib-cr.v2;aac(6')-Ib-cr.v2	-	-	qnrB1.v2^;qnrB1.v2^	-	-	-	-	-	tet(A).v1;tet(A).v1	-	-
GCA_022088265.1_PDT000874699.1_genomic	Klebsiella pneumoniae	strong	406	40403	162069	5505204	no	-	ST16	0	1	8	20	-	0	-	0	-	0	-	0	-	0	-	wzi50	unknown (KL51)	unknown (K51)	?-	None	0.9993	KL51_09_wzy,KL51_11_wcpA,KL51_12_wzx,KL51_13,KL51_14_wcoZ	O3b	O3b	none	Very high	0.9908		aac(6')-Ib-cr.v2;aac(6')-Ib-cr.v2;aadA2^;aadA2^;aph3-Ia.v1^;aph3-Ia.v1^	-	-	-	-	mphA;mphA	-	-	sul1;sul1	tet(A).v1;tet(A).v1	-	dfrA12;dfrA12
GCA_022088925.1_PDT000874659.1_genomic	Klebsiella pneumoniae	strong	118	152047	293764	5615281	no	-	ST16	0	1	8	18	-	0	-	0	-	0	-	0	-	0	-	wzi50	KL51	K51	?-	Good	0.9993	KL51_07_wcaJ	O3b	O3b	none	Very high	0.9908		aac(6')-Ib-cr.v2;aac(6')-Ib-cr.v2;aadA2^;aadA2^;aph3-Ia.v1^;aph3-Ia.v1^	-	-	-	-	mphA;mphA	-	-	sul1;sul1	tet(A).v1;tet(A).v1	-	dfrA12;dfrA12
GCA_022089025.1_PDT000874655.1_genomic	Klebsiella pneumoniae	strong	102	265031	539601	5779536	no	-	ST16	0	1	8	19	-	0	-	0	-	0	-	0	-	0	-	wzi50	KL51	K51	none	Very high	0.9994		O3b	O3b	none	Very high	0.9908		aac(6')-Ib-cr.v2;aac(6')-Ib-cr.v2;aadA2^;aadA2^;aph3-Ia.v1^;aph3-Ia.v1^;aph3-Ia.v1^	-	-	-	-	mphA;mphA	-	-	sul1;sul1	tet(A).v1;tet(A).v1	-	dfrA12;dfrA12
GCA_022089125.1_PDT000874646.1_genomic	Klebsiella pneumoniae	strong	111	210157	585043	5785409	no	-	ST16	0	1	8	20	-	0	-	0	-	0	-	0	-	0	-	wzi50	unknown (KL51)	unknown (K51)	?-	None	0.999	KL51_13,KL51_14_wcoZ	O3b	O3b	-	Good	0.9899	O3b_06_wbdA,O3b_07_wbdB,O3b_08_wbdC	aac(6')-Ib-cr.v2;aac(6')-Ib-cr.v2;aac(6')-Ib-cr.v2;aadA2^;aadA2^;aph3-Ia.v1^;aph3-Ia.v1^	-	-	-	-	mphA;mphA	-	-	sul1;sul1	tet(A).v1;tet(A).v1	-	dfrA12;dfrA12
GCA_022089495.1_PDT000874586.1_genomic	Klebsiella pneumoniae	strong	114	199343	412187	5567994	no	-	ST16	0	1	8	18	-	0	-	0	-	0	-	0	-	0	-	wzi50	KL51	K51	none	Very high	0.9994		O3b	O3b	none	Very high	0.9908		aac(6')-Ib-cr.v2;aac(6')-Ib-cr.v2;aadA2^;aadA2^;aph3-Ia.v1^;aph3-Ia.v1^	-	-	-	-	mphA;mphA	-	-	sul1;sul1	tet(A).v1;tet(A).v1	-	dfrA12;dfrA12
GCA_022089515.1_PDT000874587.1_genomic	Klebsiella pneumoniae	strong	108	210060	1021808	5673376	no	-	ST16	0	1	8	18	-	0	-	0	-	0	-	0	-	0	-	wzi50	KL51	K51	none	Very high	0.9994		O3b	O3b	none	Very high	0.9908		aac(6')-Ib-cr.v2;aac(6')-Ib-cr.v2;aadA2^;aadA2^;aph3-Ia.v1^;aph3-Ia.v1^	-	-	-	-	mphA;mphA	-	-	sul1;sul1	tet(A).v1;tet(A).v1	-	dfrA12;dfrA12
GCA_022089535.1_PDT000874585.1_genomic	Klebsiella pneumoniae	strong	91	213830	826494	5685945	no	-	ST16	0	1	8	18	-	0	-	0	-	0	-	0	-	0	-	wzi50	KL51	K51	none	Very high	0.9994		O3b	O3b	none	Very high	0.9908		aac(6')-Ib-cr.v2;aac(6')-Ib-cr.v2;aadA2^;aadA2^;aph3-Ia.v1^;aph3-Ia.v1^	-	-	-	-	mphA;mphA	-	-	sul1;sul1	tet(A).v1;tet(A).v1	-	dfrA12;dfrA12
GCA_022101255.1_PDT001243772.1_genomic	Klebsiella pneumoniae	strong	181	133096	580994	5815727	no	-	ST16	1	2	9	21	ybt 9; ICEKp3	174-2LV	-	0	-	0	-	0	-	0	-	wzi50	KL51	K51	none	Very high	0.9993		O3b	O3b	-	High	0.9906	O3b_01_manC	aac(6')-Ib;aac(6')-Ib;aac(6')-Ib-cr.v1^;aac(6')-Ib-cr.v2^;aac(6')-Ib-cr.v2^;rmtF;rmtF	-	-	-	-	-	-	arr-2;arr-3	sul1;sul1	tet(A).v1;tet(A).v1	-	dfrA1.v1;dfrA1.v1
GCA_022103615.1_PDT001243477.1_genomic	Klebsiella pneumoniae	strong	192	70458	293851	5503438	no	-	ST16	1	3	9	22	ybt 9; ICEKp3	174-1LV	-	0	-	0	-	0	-	0	-	wzi50	KL51	K51	?-	Good	0.9994	KL51_11_wcpA	O3b	O3b	none	Very high	0.9908		aac(6')-Ib'.v1;aadA*;aadA*;aadA2^;aadA2^	-	-	-	-	-	-	-	sul1;sul1	tet(B).v2*;tet(B).v2*;tetR*;tetR*	-	dfrA12;dfrA12
GCA_022104715.1_PDT001244968.1_genomic	Klebsiella pneumoniae	strong	229	104152	341042	5933166	no	-	ST16	1	2	11	29	ybt 9; ICEKp3	174-3LV	-	0	-	0	-	0	-	0	-	wzi50	KL51	K51	?-	Good	0.9993	KL51_10_wcuF,KL51_12_wzx	O3b	O3b	none	Very high	0.9907		aac(6')-Ib;aac(6')-Ib-cr.v1^;aadA*;aadA*;rmtF;rmtF	-	-	-	-	mphA;mphA	catB3.v2;catB3.v2	arr-2;arr-3	sul1;sul1	tet(A).v1;tet(A).v1	-	dfrA1.v1;dfrA1.v1
GCA_022109755.1_PDT001244249.1_genomic	Klebsiella pneumoniae	strong	194	172670	579034	5998562	no	-	ST16	1	2	11	29	ybt 9; ICEKp3	174-1LV	-	0	-	0	-	0	-	0	-	wzi50	KL51	K51	none	Very high	0.9994		O3b	O3b	none	Very high	0.9906		aac(6')-Ib;aac(6')-Ib;aac(6')-Ib-cr.v2;aac(6')-Ib-cr.v2^;rmtF;rmtF	-	-	qnrB4;qnrB4	-	ermB.v1*;ermB.v1*;mphA?;mphA?	catB3.v2	arr-2;arr-3	sul1;sul1	tet(A).v1;tet(A).v1	-	dfrA1.v1;dfrA1.v1
GCA_022115095.1_PDT000874637.1_genomic	Klebsiella pneumoniae	strong	112	146276	425222	5650104	no	-	ST16	0	1	6	10	-	0	-	0	-	0	-	0	-	0	-	wzi50	KL51	K51	?-+	Good	0.9993	KL51_03_wzi,KL51_06_wzc	O3b	O3b	none	Very high	0.9908		aadA2^;aadA2^	-	-	-	-	mphA;mphA	-	-	sul1;sul1	-	-	dfrA12;dfrA12
GCA_022115135.1_PDT000874640.1_genomic	Klebsiella pneumoniae	strong	120	181426	514827	5621052	no	-	ST16	0	1	8	18	-	0	-	0	-	0	-	0	-	0	-	wzi50	unknown (KL51)	unknown (K51)	?-	None	0.999	KL51_13,KL51_14_wcoZ	O3b	O3b	-	Good	0.9899	O3b_06_wbdA,O3b_07_wbdB,O3b_08_wbdC	aac(6')-Ib-cr.v2;aac(6')-Ib-cr.v2;aadA2^;aadA2^;aph3-Ia.v1^;aph3-Ia.v1^	-	-	-	-	mphA;mphA	-	-	sul1;sul1	tet(A).v1;tet(A).v1	-	dfrA12;dfrA12
GCA_022115655.1_PDT001244233.1_genomic	Klebsiella pneumoniae	strong	114	152504	453138	5708187	no	-	ST16	1	2	8	24	ybt 9; ICEKp3	183	-	0	-	0	-	0	-	0	-	wzi50	KL51	K51	?	Good	0.9993		O3b	O3b	none	Very high	0.9907		aac(3)-IIa.v1^;aac(3)-IIa.v1^;aac(6')-Ib-cr.v2^;aac(6')-Ib-cr.v2^;strA.v1^;strA.v1^;strB.v1;strB.v1	-	-	qnrB1.v2^;qnrB1.v2^	-	-	-	-	sul2;sul2	tet(A).v1;tet(A).v1	-	dfrA14.v2*;dfrA14.v2*
GCA_022121005.1_PDT001244624.1_genomic	Klebsiella pneumoniae	strong	219	126288	477642	5865150	no	-	ST16	1	2	11	25	ybt 9; ICEKp3	174-1LV	-	0	-	0	-	0	-	0	-	wzi50	KL51	K51	-	High	0.9993	KL51_14_wcoZ	O3b	O3b	none	Very high	0.9907		aac(6')-Ib;aac(6')-Ib;aac(6')-Ib-cr.v2;rmtF;rmtF	-	-	-	-	ermB.v1*;ermB.v1*;mphA?;mphA?	catB3.v2	arr-2;arr-3	sul1;sul1	tet(A).v1;tet(A).v1	-	dfrA1.v1;dfrA1.v1
GCA_022121805.1_PDT001243801.1_genomic	Klebsiella pneumoniae	strong	236	131013	317859	5982779	no	-	ST16	1	2	11	29	ybt 9; ICEKp3	174-3LV	-	0	-	0	-	0	-	0	-	wzi50	KL51	K51	-	High	0.9994	KL51_12_wzx	O3b	O3b	none	Very high	0.9907		aac(6')-Ib;aac(6')-Ib-cr.v1^;aadA*;aadA*;rmtF;rmtF	-	-	-	-	mphA;mphA	catB3.v2;catB3.v2	arr-2;arr-3	sul1;sul1	tet(A).v1;tet(A).v1	-	dfrA1.v1;dfrA1.v1
GCA_022136945.1_PDT001244546.1_genomic	Klebsiella pneumoniae	strong	105	152711	734591	5545636	no	-	ST16	0	2	5	13	-	0	-	0	-	0	-	0	-	0	-	-	unknown (KL51)	unknown (K51)	?-	None	0.999	KL51_03_wzi,KL51_04_wza,KL51_05_wzb,KL51_06_wzc,KL51_07_wcaJ,KL51_08_wcpB,KL51_09_wzy,KL51_14_wcoZ	O3b	O3b	none	Very high	0.9907		aac(3)-IId*?;aac(3)-IId?;aac(6')-Ib'.v1;aadA*;aadA*	-	-	qnrS1;qnrS1	-	-	-	-	-	-	-	-
GCA_022148925.1_PDT001244296.1_genomic	Klebsiella pneumoniae	strong	104	160849	734377	5653055	no	-	ST16	0	2	5	15	-	0	-	0	-	0	-	0	-	0	-	wzi50	KL51	K51	?-	Good	0.9993	KL51_14_wcoZ	O3b	O3b	none	Very high	0.9907		aac(3)-IId*?;aac(3)-IId?;aac(6')-Ib'.v1;aadA*;aadA*	-	-	qnrS1;qnrS1	-	-	-	-	-	-	-	-
GCA_022150345.1_PDT001244878.1_genomic	Klebsiella pneumoniae	strong	122	126224	553380	5720493	no	-	ST16	1	2	9	31	ybt 9; ICEKp3	174	-	0	-	0	-	0	-	0	-	wzi50	KL51	K51	none	Very high	0.9994		O3b	O3b	none	Very high	0.9908		aac(6')-Ib'.v1;aadA*;aadA*;aadA2^;aadA2^;rmtB;rmtB	-	-	qepA2*;qepA2*	-	ermB.v1*;ermB.v1*;mphA;mphA	-	-	sul1;sul1	tet(B).v2*;tet(B).v2*;tetR*;tetR*	-	dfrA12;dfrA12
GCA_022151785.1_PDT000858346.1_genomic	Klebsiella pneumoniae	strong	111	304766	920690	6005330	no	-	ST16	1	2	8	19	ybt 9; ICEKp3	174-1LV	-	0	-	0	-	0	-	0	-	wzi50	KL51	K51	?-	Good	0.9993	KL51_11_wcpA,KL51_13,KL51_14_wcoZ	O3b	O3b	none	Very high	0.9907		aac(6')-Ib;aac(6')-Ib;aac(6')-Ib-cr.v2^;aac(6')-Ib-cr.v2^;rmtF;rmtF	-	-	-	-	-	-	arr-2;arr-3;arr-3	sul1;sul1	-	-	dfrA1.v1;dfrA1.v1
GCA_022156225.1_PDT001243960.1_genomic	Klebsiella pneumoniae	strong	80	223482	796657	5712044	no	-	ST16	1	2	6	14	ybt 9; ICEKp3	183	-	0	-	0	-	0	-	0	-	wzi50	KL51	K51	none	Very high	0.9994		O3b	O3b	none	Very high	0.9908		aac(6')-Ib-cr.v2;aac(6')-Ib-cr.v2;aadA2^;aadA2^;aph3-Ia.v1^;aph3-Ia.v1^	-	-	-	-	-	-	-	-	tet(A).v1;tet(A).v1	-	dfrA12;dfrA12
GCA_022157145.1_PDT001243860.1_genomic	Klebsiella pneumoniae	strong	159	96330	218768	5586158	no	-	ST16	0	2	5	12	-	0	-	0	-	0	-	0	-	0	-	wzi50	KL51	K51	none	Very high	0.9994		O3b	O3b	none	Very high	0.9908		aac(6')-Ib-cr.v2;aac(6')-Ib-cr.v2;aph3-Ia.v1^;aph3-Ia.v1^	-	-	qnrS1;qnrS1	-	-	-	-	-	-	-	-
GCA_022158405.1_PDT001243757.1_genomic	Klebsiella pneumoniae	strong	166	82320	250869	5659015	no	-	ST16	1	2	9	27	ybt 9; ICEKp3	174	-	0	-	0	-	0	-	0	-	wzi50	KL51	K51	none	Very high	0.9994		O3b	O3b	none	Very high	0.9908		aadA2^;aadA2^;rmtB;rmtB;rmtB	-	-	-	-	ermB.v1*;ermB.v1*;mphA;mphA;mphA*	-	-	sul1;sul1	tet(B).v2*;tet(B).v2*;tetR*;tetR*	-	dfrA12;dfrA12
GCA_022160385.1_PDT001243536.1_genomic	Klebsiella pneumoniae	strong	98	135192	343982	5766494	no	-	ST16	1	2	7	14	ybt 9; ICEKp3	174-1LV	-	0	-	0	-	0	-	0	-	wzi50	KL51	K51	?-	Good	0.9993	KL51_14_wcoZ	O3b	O3b	none	Very high	0.9907		aac(6')-Ib;aac(6')-Ib;rmtF;rmtF	-	-	-	-	-	-	arr-2;arr-3	sul1;sul1	-	-	dfrA1.v1;dfrA1.v1
GCA_022160805.1_PDT001243481.1_genomic	Klebsiella pneumoniae	strong	145	87645	178384	5461291	no	-	ST16	1	2	7	22	ybt 9; ICEKp3	183	-	0	-	0	-	0	-	0	-	wzi50	KL51	K51	none	Very high	0.9994		O3b	O3b	none	Very high	0.9908		aac(6')-Ib-cr.v2;aac(6')-Ib-cr.v2;strA.v1^;strA.v1^;strB.v1;strB.v1	-	-	qnrB1.v2^;qnrB1.v2^;qnrS1;qnrS1	-	-	-	-	sul2;sul2	-	-	dfrA14.v2*;dfrA14.v2*
GCA_022163785.1_PDT000858053.1_genomic	Klebsiella pneumoniae	strong	88	273770	912917	5749771	no	-	ST16	0	2	8	17	-	0	-	0	-	0	-	0	-	0	-	wzi50	unknown (KL51)	unknown (K51)	?-	None	0.9985	KL51_07_wcaJ,KL51_08_wcpB,KL51_09_wzy,KL51_10_wcuF,KL51_11_wcpA,KL51_12_wzx,KL51_13,KL51_14_wcoZ	O3b	O3b	none	Very high	0.9908		aac(6')-Ib'.v1;aadA2^;aadA2^	-	-	qnrS1;qnrS1	-	mphA;mphA	-	-	sul1;sul1	-	-	dfrA12;dfrA12
GCA_022163925.1_PDT000858039.1_genomic	Klebsiella pneumoniae	strong	100	176891	400271	5597071	no	-	ST16	0	1	6	12	-	0	-	0	-	0	-	0	-	0	-	wzi50	unknown (KL107)	unknown (KL107)	?-+	None	0.8436	KL107_05_wzb,KL107_06_wzc,KL107_07_wbaP,KL107_08,KL107_09,KL107_10,KL107_12,KL107_13,KL107_14,KL107_15	O3b	O3b	none	Very high	0.9908		aac(3)-IIa.v1^;aac(3)-IIa.v1^;aac(6')-Ib-cr.v2;aac(6')-Ib-cr.v2	-	-	-	-	-	-	-	-	tet(D);tet(D)	-	dfrA14.v2*;dfrA14.v2*
GCA_022165425.1_PDT000857889.1_genomic	Klebsiella pneumoniae	strong	142	156855	412115	5810011	no	-	ST16	0	2	8	16	-	0	-	0	-	0	-	0	-	0	-	-	unknown (KL51)	unknown (K51)	?-	None	0.9763	KL51_01_galF,KL51_02_cpsACP,KL51_03_wzi,KL51_04_wza,KL51_05_wzb,KL51_06_wzc,KL51_07_wcaJ,KL51_08_wcpB,KL51_09_wzy,KL51_10_wcuF,KL51_11_wcpA,KL51_12_wzx,KL51_14_wcoZ	O3b	O3b	none	Very high	0.9908		aadA2^;aadA2^	-	-	qnrS1;qnrS1	-	mphA;mphA	-	-	sul1;sul1	-	-	dfrA12;dfrA12
GCA_022165605.1_PDT000857874.1_genomic	Klebsiella pneumoniae	strong	63	292831	639210	5768640	no	-	ST16	1	2	8	16	ybt 10; ICEKp4	91-1LV	-	0	-	0	-	0	-	0	-	wzi50	KL51	K51	none	Very high	0.9994		O3b	O3b	none	Very high	0.9908		aadA2^;aadA2^	-	-	qnrS1;qnrS1	-	mphA;mphA	-	-	sul1;sul1	-	-	dfrA12;dfrA12
GCA_022166545.1_PDT000857744.1_genomic	Klebsiella pneumoniae	strong	89	273692	748003	5712379	no	-	ST16	1	1	8	18	ybt 10; ICEKp4 (truncated)	91-2LV	-	0	-	0	-	0	-	0	-	wzi50	unknown (KL107)	unknown (KL107)	?-+	None	0.8364	KL107_05_wzb,KL107_06_wzc,KL107_07_wbaP,KL107_08,KL107_09,KL107_10,KL107_12,KL107_13,KL107_14,KL107_15	O3b	O3b	none	Very high	0.9908		aac(6')-Ib-cr.v2;aac(6')-Ib-cr.v2;aadA2^;aadA2^;aph3-Ia.v1^;aph3-Ia.v1^	-	-	-	-	mphA;mphA	-	-	sul1;sul1	tet(A).v1;tet(A).v1	-	dfrA12;dfrA12
GCA_022169825.1_PDT000847254.1_genomic	Klebsiella pneumoniae	strong	58	426065	754491	5577877	no	-	ST16	1	2	9	28	ybt 9; ICEKp3	174	-	0	-	0	-	0	-	0	-	wzi50	KL51	K51	?-	Good	0.9994	KL51_14_wcoZ	O3b	O3b	none	Very high	0.9907		aac(3)-IId^;aac(3)-IId^;aac(6')-Ib-cr.v2;aac(6')-Ib-cr.v2;aadA16*;aadA16*;aph3-Ia.v1;aph3-Ia.v1;strA.v1^;strA.v1^;strB.v1;strB.v1	-	-	-	-	mphA;mphA	-	arr-3;arr-3	sul1;sul1;sul2*;sul2*	tet(A).v1;tet(A).v1	-	dfrA27;dfrA27
GCA_022169845.1_PDT000847252.1_genomic	Klebsiella pneumoniae	strong	107	312439	946975	5835149	no	-	ST16	1	2	10	40	ybt 9; ICEKp3	174	-	0	-	0	-	0	-	0	-	wzi50	KL51	K51	none	Very high	0.9994		O3b	O3b	none	Very high	0.9907		aac(3)-IId^;aac(3)-IId^;aac(6')-Ib-cr.v2;aac(6')-Ib-cr.v2;aadA16*;aadA16*;aadA2^;aadA2^;aph3-Ia.v1;aph3-Ia.v1;rmtB;rmtB;strA.v1^;strA.v1^;strB.v1;strB.v1	-	-	qnrB6^;qnrB6^	-	ermB.v1*;ermB.v1*;mphA?;mphA?	-	arr-3;arr-3	sul1;sul1;sul2*;sul2*	tet(A).v1;tet(A).v1	-	dfrA12;dfrA12;dfrA27;dfrA27
GCA_022169865.1_PDT000847253.1_genomic	Klebsiella pneumoniae	strong	50	389029	1262242	5594693	no	-	ST16	1	2	10	33	ybt 9; ICEKp3	174	-	0	-	0	-	0	-	0	-	wzi50	KL51	K51	none	Very high	0.9994		O3b	O3b	none	Very high	0.9907		aac(3)-IId^;aac(3)-IId^;aac(6')-Ib-cr.v2;aac(6')-Ib-cr.v2;aadA16*;aadA16*;aph3-Ia.v1;aph3-Ia.v1;rmtB;rmtB;strA.v1^;strA.v1^;strB.v1;strB.v1	-	-	-	-	mphA;mphA;mphA*?	-	arr-3;arr-3	sul1;sul1;sul2*;sul2*	tet(A).v1;tet(A).v1	-	dfrA27;dfrA27
GCA_022170865.1_PDT000793103.1_genomic	Klebsiella pneumoniae	strong	64	274542	693590	5358591	no	-	ST16	0	2	2	2	-	0	-	0	-	0	-	0	-	0	-	wzi50	unknown (KL51)	unknown (K51)	?-	Low	0.9994	KL51_09_wzy,KL51_11_wcpA,KL51_14_wcoZ	O3b	O3b	none	Very high	0.9906		-	-	-	-	-	-	-	-	-	-	-	-
GCA_022170965.1_PDT000786749.1_genomic	Klebsiella pneumoniae	strong	102	194748	389717	5670060	no	-	ST16	0	2	8	34	-	0	-	0	-	0	-	0	-	0	-	wzi230	KL81	K81	?-	Good	0.9962	KL81_19_rmlD,KL81_20_rmlC	unknown (OL101)	unknown (OL101)	?-+*	Low	0.9491	OL101_03_rfbD,OL101_04_rfbC	aac(6')-Ib-cr.v2;aac(6')-Ib-cr.v2;aadA2^;aadA2^;strA.v1^;strA.v1^;strA.v1^;strB.v1;strB.v1;strB.v1	-	-	qnrB1.v2^;qnrB1.v2^;qnrS1;qnrS1	-	-	-	-	sul1;sul1;sul2;sul2;sul2*	tet(A).v1;tet(A).v1	-	dfrA12;dfrA12;dfrA14.v2*;dfrA14.v2*
GCA_022171105.1_PDT000786731.1_genomic	Klebsiella pneumoniae	strong	116	123280	321687	5433326	no	-	ST16	1	2	7	16	ybt 9; ICEKp3	174	-	0	-	0	-	0	-	0	-	wzi50	KL51	K51	none	Very high	0.9994		O3b	O3b	none	Very high	0.9908		aadA2^;aadA2^	-	-	-	-	-	-	-	sul1;sul1	tet(B).v2*;tet(B).v2*;tet(B).v2*;tetR*;tetR*;tetR*	-	dfrA12;dfrA12
GCA_022171125.1_PDT000786733.1_genomic	Klebsiella pneumoniae	strong	101	237254	387774	5716932	no	-	ST16	0	2	7	27	-	0	-	0	-	0	-	0	-	0	-	wzi230	KL81	K81	?-	Good	0.9962	KL81_19_rmlD,KL81_20_rmlC	unknown (OL101)	unknown (OL101)	?-+*	Low	0.949	OL101_03_rfbD,OL101_04_rfbC	aadA2^;aadA2^;rmtB;rmtB;strA.v1^;strA.v1^;strB.v1;strB.v1	-	-	qnrS1;qnrS1;qnrS1*	-	mphA;mphA	-	-	sul1;sul1;sul2;sul2	-	-	dfrA12;dfrA12;dfrA14.v2*;dfrA14.v2*
GCA_022181905.1_PDT000730421.1_genomic	Klebsiella pneumoniae	strong	86	191400	621176	5838894	no	-	ST16	1	2	8	20	ybt 10; ICEKp4	91-2LV	-	0	-	0	-	0	-	0	-	wzi50	KL51	K51	none	Very high	0.9994		O3b	O3b	none	Very high	0.9907		aac(6')-Ib-cr.v2;aac(6')-Ib-cr.v2;aadA2^;aadA2^	-	-	qnrS1;qnrS1	-	mphA;mphA	-	-	sul1;sul1	-	-	dfrA12;dfrA12
GCA_022182665.1_PDT000724094.1_genomic	Klebsiella pneumoniae	strong	148	103453	251278	5705135	no	-	ST16	0	2	8	22	-	0	-	0	-	0	-	0	-	0	-	wzi50	KL51	K51	none	Very high	0.9994		O3b	O3b	none	Very high	0.9908		aac(6')-Ib-cr.v2;aac(6')-Ib-cr.v2;aadA2^;aadA2^;aph3-Ia.v1^;aph3-Ia.v1^	-	-	qnrS1;qnrS1	-	mphA;mphA	-	-	sul1;sul1	-	-	dfrA12;dfrA12
GCA_022184745.1_PDT000716801.1_genomic	Klebsiella pneumoniae	strong	68	296020	710169	5807309	no	-	ST16	1	1	5	10	ybt 9; ICEKp3	183-2LV	-	0	-	0	-	0	-	0	-	wzi50	KL51	K51	-	High	0.9989	KL51_12_wzx	O3b	O3b	none	Very high	0.9908		-	-	-	-	-	mphA;mphA	-	-	sul1;sul1	-	-	-
GCA_022184805.1_PDT000716795.1_genomic	Klebsiella pneumoniae	strong	70	292194	629271	5726687	no	-	ST16	1	1	6	20	ybt 9; ICEKp3	183-2LV	-	0	-	0	-	0	-	0	-	wzi50	KL51	K51	?-	Good	0.9989	KL51_06_wzc	O3b	O3b	-	High	0.9907	O3b_08_wbdC	aac(3)-IIg;aac(3)-IIg;aac(6')-IIc;aac(6')-IIc;aac(6')-Ib-cr.v2;aac(6')-Ib-cr.v2;aph3-Ia.v1^;aph3-Ia.v1^	-	-	-	-	mphA;mphA	-	-	sul1;sul1	-	-	-
GCA_022201945.1_PDT000685571.1_genomic	Klebsiella pneumoniae	strong	37	433954	1055735	5512539	no	-	ST16	0	0	0	0	-	0	-	0	-	0	-	0	-	0	-	-	unknown (KL17)	unknown (K17)	?-+*	None	0.7757	KL17_05_wzb,KL17_07_wzy,KL17_08_wctR,KL17_09_wctS,KL17_10_wctT,KL17_11_wctU,KL17_12_wcaJ,KL17_13_wcmZ,KL17_14_wzx	unknown (OL102)	unknown (OL102)	-*	None	0.8276	OL102_05_wbbL,OL102_06_rhamnan,OL102_07_wzm,OL102_08_wzt	-	-	-	-	-	-	-	-	-	-	-	-
GCA_022204705.1_PDT000668783.1_genomic	Klebsiella pneumoniae	strong	46	431805	1917286	5386805	no	-	ST16	0	2	5	10	-	0	-	0	-	0	-	0	-	0	-	wzi99	KL128	unknown (KL128)	none	Very high	0.9988		O3b	O3b	none	Very high	0.9913		aadA2;aadA2	-	-	-	-	-	-	-	sul1;sul1	tet(A).v1*;tet(A).v1*	-	-
GCA_022206805.1_PDT000653042.1_genomic	Klebsiella pneumoniae	strong	86	247607	515852	5914523	no	-	ST16	0	2	9	21	-	0	-	0	-	0	-	0	-	0	-	wzi50	KL51	K51	none	Very high	0.9991		O3b	O3b	none	Very high	0.9908		aac(6')-Ib-cr.v2;aac(6')-Ib-cr.v2;aadA2^;aadA2^;aph3-Ia.v1^;aph3-Ia.v1^	-	-	-	-	mphA;mphA	-	-	sul2;sul2	tet(A).v1;tet(A).v1	-	dfrA12;dfrA12
GCA_022206885.1_PDT000653036.1_genomic	Klebsiella pneumoniae	strong	82	247616	582359	5905356	no	-	ST16	0	1	8	18	-	0	-	0	-	0	-	0	-	0	-	wzi50	KL51	K51	none	Very high	0.9994		O3b	O3b	none	Very high	0.9908		aac(6')-Ib-cr.v2;aac(6')-Ib-cr.v2;aadA2^;aadA2^;aph3-Ia.v1^;aph3-Ia.v1^	-	-	-	-	mphA;mphA	-	-	sul2;sul2	tet(A).v1;tet(A).v1	-	dfrA12;dfrA12
GCA_022208145.1_PDT000650104.1_genomic	Klebsiella pneumoniae	strong	118	135139	451575	5627145	no	-	ST16	1	2	10	42	ybt 9; ICEKp3	174	-	0	-	0	-	0	-	0	-	wzi50	KL51	K51	?-	Good	0.9993	KL51_09_wzy,KL51_10_wcuF,KL51_12_wzx	O3b	O3b	none	Very high	0.9906		aac(3)-IId^;aac(3)-IId^;aac(6')-Ib-cr.v2;aadA16*;aadA2*;aadA2^;aadA2^;aph3-Ia.v1;aph3-Ia.v1;rmtB;rmtB;rmtB^;strB.v1;strB.v1	-	-	qnrB6^;qnrB6^	-	ermB.v1*;ermB.v1*;mphA;mphA	-	arr-3;arr-3;arr-3*	sul1;sul1;sul2*;sul2*	tet(A).v1;tet(A).v1;tet(A).v1*	-	dfrA12;dfrA12;dfrA12;dfrA27;dfrA27;dfrA27
GCA_022208525.1_PDT000650084.1_genomic	Klebsiella pneumoniae	strong	69	300989	744085	5725851	no	-	ST16	1	2	8	27	ybt 10; ICEKp4	91-1LV	-	0	-	0	-	0	-	0	-	wzi50	KL51	K51	?-	Good	0.9994	KL51_08_wcpB,KL51_11_wcpA	O3b	O3b	none	Very high	0.9908		aac(6')-Ib-cr.v2;aac(6')-Ib-cr.v2;aac(6')-Ib3^;aac(6')-Ib7*;aadA2^;aadA2^;armA;armA	-	-	-	-	mphA;mphA;mphE.v2;mphE.v2;msrE;msrE	-	-	sul1;sul1;sul1	-	-	dfrA12;dfrA12
GCA_022209385.1_PDT000636129.1_genomic	Klebsiella pneumoniae	strong	61	293941	1146051	5546372	no	-	ST16	1	3	7	14	ybt 9; ICEKp3	183	-	0	-	0	-	0	-	0	-	wzi50	KL51	K51	none	Very high	0.9993		O3b	O3b	none	Very high	0.9908		aac(6')-Ib'.v1*;aadA*;aadA*	-	-	qnrE1;qnrE1	-	-	-	-	-	-	-	dfrA30*;dfrA30*
GCA_022209605.1_PDT000636116.1_genomic	Klebsiella pneumoniae	strong	56	294063	1083783	5676382	no	-	ST16	1	3	7	14	ybt 9; ICEKp3	183	-	0	-	0	-	0	-	0	-	wzi50	KL51	K51	none	Very high	0.9993		O3b	O3b	none	Very high	0.9908		aac(6')-Ib'.v1*;aadA*;aadA*	-	-	qnrE1;qnrE1	-	-	-	-	-	-	-	dfrA30*;dfrA30*
GCA_022209965.1_PDT000636101.1_genomic	Klebsiella pneumoniae	strong	58	274376	1146250	5766349	no	-	ST16	1	2	6	14	ybt 9; ICEKp3	183	-	0	-	0	-	0	-	0	-	wzi50	KL51	K51	none	Very high	0.9993		O3b	O3b	none	Very high	0.9908		aac(6')-Ib'.v1*;aadA*;aadA*	-	-	qnrE1;qnrE1	-	-	-	-	-	-	-	dfrA30*;dfrA30*
GCA_022209985.1_PDT000636100.1_genomic	Klebsiella pneumoniae	strong	83	292576	670687	5775115	no	-	ST16	1	2	8	20	ybt 9; ICEKp3	183	-	0	-	0	-	0	-	0	-	wzi50	KL51	K51	none	Very high	0.9993		O3b	O3b	none	Very high	0.9908		aac(6')-Ib-cr.v2;aac(6')-Ib-cr.v2;aadA2^;aadA2^;aph3-Ia.v1^;aph3-Ia.v1^	-	-	-	-	mphA;mphA	-	-	-	tet(A).v1;tet(A).v1	-	dfrA12;dfrA12;dfrA30*;dfrA30*
GCA_022210085.1_PDT000636093.1_genomic	Klebsiella pneumoniae	strong	58	293910	831998	5681594	no	-	ST16	1	2	6	14	ybt 9; ICEKp3	183	-	0	-	0	-	0	-	0	-	wzi50	KL51	K51	none	Very high	0.9993		O3b	O3b	none	Very high	0.9908		aac(6')-Ib'.v1*;aadA*;aadA*	-	-	qnrE1;qnrE1	-	-	-	-	-	-	-	dfrA30*;dfrA30*
GCA_022210205.1_PDT000636088.1_genomic	Klebsiella pneumoniae	strong	52	389219	1215352	5640994	no	-	ST16	1	2	6	14	ybt 9; ICEKp3	183	-	0	-	0	-	0	-	0	-	wzi50	KL51	K51	none	Very high	0.9993		O3b	O3b	none	Very high	0.9908		aac(6')-Ib'.v1*;aadA*;aadA*	-	-	qnrE1;qnrE1	-	-	-	-	-	-	-	dfrA30*;dfrA30*
GCA_022210805.1_PDT000636060.1_genomic	Klebsiella pneumoniae	strong	76	292565	566305	5584161	no	-	ST16	0	2	4	5	-	0	-	0	-	0	-	0	-	0	-	wzi50	KL51	K51	none	Very high	0.9994		O3b	O3b	none	Very high	0.9908		-	-	-	-	-	-	-	-	sul2;sul2	-	-	dfrA30*
GCA_022210885.1_PDT000636054.1_genomic	Klebsiella pneumoniae	strong	82	294129	796969	5697477	no	-	ST16	1	2	8	20	ybt 9; ICEKp3	183	-	0	-	0	-	0	-	0	-	wzi50	KL51	K51	none	Very high	0.9993		O3b	O3b	none	Very high	0.9908		aac(6')-Ib-cr.v2;aac(6')-Ib-cr.v2;aadA2^;aadA2^;aph3-Ia.v1^;aph3-Ia.v1^	-	-	-	-	mphA;mphA	-	-	-	tet(A).v1;tet(A).v1	-	dfrA12;dfrA12;dfrA30*;dfrA30*
GCA_022230145.1_PDT000446016.1_genomic	Klebsiella pneumoniae	strong	60	389575	1250981	5644055	no	-	ST16	1	2	9	24	ybt 9; ICEKp3	174	-	0	-	0	-	0	-	0	-	wzi50	KL51	K51	none	Very high	0.9994		O3b	O3b	none	Very high	0.9908		aadA*;aadA*;aadA2^;aadA2^	-	-	qnrB1.v1;qnrB1.v1	-	mphA	-	-	sul1;sul1	tet(B).v2*;tet(B).v2*;tetR*;tetR*	-	dfrA12;dfrA12
GCA_022232545.1_PDT000443014.1_genomic	Klebsiella pneumoniae	strong	164	157492	338495	5666532	no	-	ST16	1	1	11	35	ybt 9; ICEKp3 (truncated)	174-1LV	-	0	-	0	-	0	-	0	-	wzi50	KL51	K51	?-	Good	0.9993	KL51_09_wzy,KL51_12_wzx	O3b	O3b	none	Very high	0.9908		aac(3)-IId^;aac(3)-IId^;aac(6')-Ib-cr.v2;aadA16*;aadA16*;aph3-Ia.v1;aph3-Ia.v1;strA.v1^;strA.v1^;strA.v1^;strB.v1;strB.v1;strB.v1	-	-	qnrB6^;qnrB6^	-	mphA;mphA	catII.2*;catII.2*	arr-3;arr-3	sul1;sul1;sul2*;sul2*;sul2*	tet(A).v1;tet(A).v1	-	dfrA27;dfrA27
GCA_022233945.1_PDT000442948.1_genomic	Klebsiella pneumoniae	strong	148	274539	537118	5683384	no	-	ST16	1	1	10	30	ybt 9; ICEKp3	174	-	0	-	0	-	0	-	0	-	wzi50	KL51	K51	?-	Good	0.9994	KL51_14_wcoZ	O3b	O3b	none	Very high	0.9908		aac(3)-IId^;aac(3)-IId^;aac(6')-Ib-cr.v2;aadA16*;aadA16*;aadA16*;aph3-Ia.v1;aph3-Ia.v1;strA.v1^;strA.v1^;strB.v1;strB.v1	-	-	-	-	mphA;mphA	catII.2*;catII.2*	arr-3;arr-3	sul1;sul1;sul2*;sul2*	tet(A).v1	-	dfrA27;dfrA27
GCA_022239255.1_PDT000441647.1_genomic	Klebsiella pneumoniae	strong	95	226074	658110	5404239	no	-	ST16	1	2	5	10	ybt 9; ICEKp3	183-3LV	-	0	-	0	-	0	-	0	-	wzi50	unknown (KL51)	unknown (K51)	?-	None	0.9988	KL51_08_wcpB,KL51_09_wzy,KL51_10_wcuF,KL51_11_wcpA,KL51_12_wzx,KL51_13	O3b	O3b	none	Very high	0.9908		aph(3')-VI;aph(3')-VI	-	-	qnrS1;qnrS1	-	-	-	-	-	-	-	-
GCA_022245725.1_PDT000441056.1_genomic	Klebsiella pneumoniae	strong	65	293958	705888	5726380	no	-	ST16	0	1	4	10	-	0	-	0	-	0	-	0	-	0	-	wzi50	KL51	K51	none	Very high	0.9994		O3b	O3b	none	Very high	0.9908		aac(6')-Ib-cr.v2;aac(6')-Ib-cr.v2;aph3-Ia.v1^;aph3-Ia.v1^	-	-	-	-	-	-	-	-	-	-	-
GCA_022245785.1_PDT000441052.1_genomic	Klebsiella pneumoniae	strong	64	273583	514788	5762300	no	-	ST16	0	1	5	8	-	0	-	0	-	0	-	0	-	0	-	wzi50	KL51	K51	none	Very high	0.9994		O3b	O3b	-	Good	0.9922	O3b_01_manC,O3b_02_manB	aac(3)-IIa.v1^;aac(3)-IIa.v1^	-	-	-	-	-	-	-	-	tet(A).v1;tet(A).v1	-	-
GCA_022245805.1_PDT000441051.1_genomic	Klebsiella pneumoniae	strong	69	273583	521158	5747749	no	-	ST16	0	1	7	18	-	0	-	0	-	0	-	0	-	0	-	wzi50	KL51	K51	none	Very high	0.9994		O3b	O3b	none	Very high	0.9907		aac(6')-Ib-cr.v2;aac(6')-Ib-cr.v2;aadA2^;aadA2^;aph3-Ia.v1^;aph3-Ia.v1^	-	-	-	-	mphA;mphA	-	-	sul1;sul1	-	-	dfrA12;dfrA12
GCA_022245855.1_PDT000441049.1_genomic	Klebsiella pneumoniae	strong	63	249400	511978	5757714	no	-	ST16	0	1	4	6	-	0	-	0	-	0	-	0	-	0	-	wzi50	KL51	K51	-	High	0.9994	KL51_12_wzx	O3b	O3b	-	Good	0.9922	O3b_01_manC,O3b_02_manB	-	-	-	-	-	-	-	-	-	tet(A).v1;tet(A).v1	-	-
GCA_022247775.1_PDT000440920.1_genomic	Klebsiella pneumoniae	strong	69	230892	389025	5719125	no	-	ST16	0	1	7	16	-	0	-	0	-	0	-	0	-	0	-	wzi50	KL51	K51	none	Very high	0.9994		O3b	O3b	none	Very high	0.9908		aac(6')-Ib-cr.v2;aac(6')-Ib-cr.v2;aadA2^;aadA2^	-	-	-	-	mphA;mphA	-	-	sul1;sul1	-	-	dfrA12;dfrA12
GCA_022248055.1_PDT000440898.1_genomic	Klebsiella pneumoniae	strong	66	255662	681336	5662020	no	-	ST16	0	1	4	8	-	0	-	0	-	0	-	0	-	0	-	wzi50	KL51	K51	?-	Good	0.9994	KL51_14_wcoZ	O3b	O3b	none	Very high	0.9906		aac(6')-Ib-cr.v2;aac(6')-Ib-cr.v2;aph3-Ia.v1^;aph3-Ia.v1^	-	-	-	-	-	-	-	-	-	-	-
GCA_022248495.1_PDT000440786.1_genomic	Klebsiella pneumoniae	strong	65	195770	636871	5348385	no	-	ST16	0	2	2	2	-	0	-	0	-	0	-	0	-	0	-	wzi50	KL51	K51	none	Very high	0.9994		O3b	O3b	none	Very high	0.9908		-	-	-	-	-	-	-	-	-	-	-	-
GCA_022248515.1_PDT000440785.1_genomic	Klebsiella pneumoniae	strong	101	177700	636992	5566929	no	-	ST16	0	2	8	18	-	0	-	0	-	0	-	0	-	0	-	wzi50	KL51	K51	none	Very high	0.9994		O3b	O3b	none	Very high	0.9908		aac(6')-Ib-cr.v2;aac(6')-Ib-cr.v2;aadA2^;aadA2^;aph3-Ia.v1^;aph3-Ia.v1^	-	-	-	-	mphA;mphA	-	-	sul1;sul1	-	-	dfrA12;dfrA12
GCA_022248575.1_PDT000440782.1_genomic	Klebsiella pneumoniae	strong	89	194787	832821	5693087	no	-	ST16	0	2	8	18	-	0	-	0	-	0	-	0	-	0	-	wzi50	KL51	K51	none	Very high	0.9994		O3b	O3b	none	Very high	0.9908		aac(6')-Ib-cr.v2;aac(6')-Ib-cr.v2;aadA2^;aadA2^;aph3-Ia.v1^;aph3-Ia.v1^	-	-	-	-	mphA;mphA	-	-	sul1;sul1	-	-	dfrA12;dfrA12
GCA_022249015.1_PDT000440753.1_genomic	Klebsiella pneumoniae	strong	53	300039	838167	5601701	no	-	ST16	1	1	7	16	ybt 10; ICEKp4	91-2LV	-	0	-	0	-	0	-	0	-	wzi50	KL51	K51	none	Very high	0.9994		O3b	O3b	none	Very high	0.9908		aac(6')-Ib-cr.v2;aac(6')-Ib-cr.v2;aadA2^;aadA2^	-	-	-	-	mphA;mphA	-	-	sul1;sul1	-	-	dfrA12;dfrA12
GCA_022252015.1_PDT000440573.1_genomic	Klebsiella pneumoniae	strong	104	200209	491307	5620464	no	-	ST16	0	2	8	18	-	0	-	0	-	0	-	0	-	0	-	wzi50	KL51	K51	?-	Good	0.9994	KL51_14_wcoZ	O3b	O3b	?-	Good	0.9908	O3b_02_manB	aac(6')-Ib-cr.v2;aac(6')-Ib-cr.v2;aadA2^;aadA2^;aph3-Ia.v1^;aph3-Ia.v1^	-	-	-	-	mphA;mphA	-	-	sul1;sul1	-	-	dfrA12;dfrA12
GCA_022252275.1_PDT000440560.1_genomic	Klebsiella pneumoniae	strong	89	177799	517443	5563538	no	-	ST16	0	2	8	18	-	0	-	0	-	0	-	0	-	0	-	wzi50	KL51	K51	none	Very high	0.9994		O3b	O3b	?	Good	0.9908		aac(6')-Ib-cr.v2;aac(6')-Ib-cr.v2;aadA2^;aadA2^;aph3-Ia.v1^;aph3-Ia.v1^	-	-	-	-	mphA;mphA	-	-	sul1;sul1	-	-	dfrA12;dfrA12
GCA_022263195.1_PDT000435510.1_genomic	Klebsiella pneumoniae	strong	82	478827	1033063	5772466	no	-	ST16	1	1	9	20	ybt 9; ICEKp3	174	-	0	-	0	-	0	-	0	-	wzi50	KL51	K51	none	Very high	0.9994		O3b	O3b	none	Very high	0.9908		aac(6')-Ib-cr.v2;aac(6')-Ib-cr.v2;aadA16*;aadA16*	-	-	qnrB6^;qnrB6^	-	mphA;mphA	-	arr-3;arr-3	sul1;sul1	tet(A).v1;tet(A).v1	-	dfrA27;dfrA27
GCA_022263395.1_PDT000435496.1_genomic	Klebsiella pneumoniae	strong	82	378808	1033063	5754934	no	-	ST16	1	1	9	20	ybt 9; ICEKp3	174	-	0	-	0	-	0	-	0	-	wzi50	KL51	K51	none	Very high	0.9994		O3b	O3b	none	Very high	0.9908		aac(6')-Ib-cr.v2;aac(6')-Ib-cr.v2;aadA16*;aadA16*	-	-	qnrB6^;qnrB6^	-	mphA;mphA	-	arr-3;arr-3	sul1;sul1	tet(A).v1;tet(A).v1	-	dfrA27;dfrA27
GCA_022265815.1_PDT000435274.1_genomic	Klebsiella pneumoniae	strong	108	328656	712585	5795787	no	-	ST16	0	2	10	32	-	0	-	0	-	0	-	0	-	0	-	wzi50	KL51	K51	-	High	0.9993	KL51_14_wcoZ	O3b	O3b	none	Very high	0.9907		aac(6')-Ib-cr.v2;aac(6')-Ib-cr.v2;aadA2^;aadA2^;aph3-Ia.v1^;aph3-Ia.v1^	-	-	qnrB6^;qnrB6^;qnrS1;qnrS1	-	mphA;mphA	-	arr-3;arr-3	sul1;sul1	tet(A).v1;tet(A).v1	-	dfrA12;dfrA12;dfrA27;dfrA27
GCA_022270675.1_PDT000433619.1_genomic	Klebsiella pneumoniae	strong	237	59789	253670	5599642	no	-	ST16	1	1	8	18	ybt 10; ICEKp4	91-2LV	-	0	-	0	-	0	-	0	-	wzi50	unknown (KL51)	unknown (K51)	?-	None	0.999	KL51_07_wcaJ,KL51_08_wcpB,KL51_09_wzy,KL51_10_wcuF,KL51_11_wcpA,KL51_12_wzx,KL51_13,KL51_14_wcoZ	O3b	O3b	?-	Good	0.9907	O3b_06_wbdA	aac(6')-Ib-cr.v2;aac(6')-Ib-cr.v2;aadA2^;aadA2^	-	-	-	-	mphA;mphA	-	-	sul1;sul1	tet(A).v1;tet(A).v1	-	dfrA12;dfrA12
GCA_022273675.1_PDT000433184.1_genomic	Klebsiella pneumoniae	strong	115	213793	548362	5697108	no	-	ST16	0	2	9	30	-	0	-	0	-	0	-	0	-	0	-	wzi50	KL51	K51	?-	Good	0.9994	KL51_08_wcpB,KL51_09_wzy,KL51_11_wcpA	O3b	O3b	none	Very high	0.9908		aac(3)-IId^;aac(3)-IId^;aac(6')-Ib'.v1;aac(6')-Ib-cr.v2;aadA*;aadA*;aadA2^;aadA2^	-	-	qnrS1;qnrS1	-	mphA;mphA	-	-	sul1;sul1	tet(A).v1;tet(A).v1	-	dfrA12;dfrA12
GCA_022273735.1_PDT000433182.1_genomic	Klebsiella pneumoniae	strong	102	274373	713483	5712064	no	-	ST16	0	2	9	29	-	0	-	0	-	0	-	0	-	0	-	wzi50	KL51	K51	?-	Good	0.9994	KL51_11_wcpA	O3b	O3b	none	Very high	0.9908		aac(3)-IId^;aac(3)-IId^;aac(6')-Ib-cr.v2;aadA*;aadA*;aadA2^;aadA2^	-	-	qnrS1;qnrS1	-	mphA;mphA	-	-	sul1;sul1	tet(A).v1;tet(A).v1	-	dfrA12;dfrA12
GCA_022273755.1_PDT000433179.1_genomic	Klebsiella pneumoniae	strong	115	133576	570426	5594064	no	-	ST16	0	2	8	19	-	0	-	0	-	0	-	0	-	0	-	wzi50	unknown (KL51)	unknown (K51)	?-	None	0.9988	KL51_08_wcpB,KL51_09_wzy,KL51_11_wcpA,KL51_13,KL51_14_wcoZ	O3b	O3b	none	Very high	0.9908		aadA2^;aadA2^;aph3-Ia.v1^;aph3-Ia.v1^;rmtB;rmtB	-	-	-	-	mphA;mphA	-	-	sul1	-	-	dfrA12;dfrA12
GCA_022273795.1_PDT000433178.1_genomic	Klebsiella pneumoniae	strong	102	273707	577110	5640437	no	-	ST16	0	2	8	19	-	0	-	0	-	0	-	0	-	0	-	wzi50	KL51	K51	?-	Good	0.9986	KL51_08_wcpB,KL51_11_wcpA,KL51_12_wzx	O3b	O3b	none	Very high	0.9908		aadA2^;aadA2^;aph3-Ia.v1^;aph3-Ia.v1^;rmtB;rmtB	-	-	-	-	mphA;mphA	-	-	sul1	-	-	dfrA12;dfrA12
GCA_022274655.1_PDT000433134.1_genomic	Klebsiella pneumoniae	strong	62	274376	705900	5650896	no	-	ST16	0	1	2	2	-	0	-	0	-	0	-	0	-	0	-	wzi50	KL51	K51	none	Very high	0.9994		O3b	O3b	none	Very high	0.9908		-	-	-	-	-	-	-	-	-	-	-	-
GCA_022276305.1_PDT000431970.1_genomic	Klebsiella pneumoniae	strong	79	294262	585294	5741703	no	-	ST16	1	2	8	21	ybt 9; ICEKp3	174	-	0	-	0	-	0	-	0	-	wzi50	KL51	K51	?-	Good	0.9993	KL51_14_wcoZ	O3b	O3b	none	Very high	0.9908		aadA*;aadA*;aadA2^;aadA2^	-	-	-	-	-	-	-	sul1;sul1	tet(B).v2*;tet(B).v2*;tetR*;tetR*	-	dfrA12;dfrA12
GCA_022276405.1_PDT000431969.1_genomic	Klebsiella pneumoniae	strong	98	282883	473186	5663299	no	-	ST16	1	2	8	21	ybt 9; ICEKp3	174	-	0	-	0	-	0	-	0	-	wzi50	KL51	K51	none	Very high	0.9994		O3b	O3b	none	Very high	0.9908		aadA*;aadA*;aadA2^;aadA2^	-	-	-	-	-	-	-	sul1;sul1	tet(B).v2*;tet(B).v2*;tetR*;tetR*	-	dfrA12;dfrA12
GCA_022282345.1_PDT000431961.1_genomic	Klebsiella pneumoniae	strong	101	240985	478464	5769906	no	-	ST16	1	2	8	18	ybt 9; ICEKp3	174	-	0	-	0	-	0	-	0	-	wzi50	KL51	K51	none	Very high	0.9994		O3b	O3b	none	Very high	0.9908		aadA2^;aadA2^	-	-	-	-	-	-	-	sul1;sul1	tet(B).v2*;tet(B).v2*;tetR*;tetR*	-	dfrA12;dfrA12
GCA_022282565.1_PDT000431948.1_genomic	Klebsiella pneumoniae	strong	50	296454	389576	5634629	no	-	ST16	1	2	5	8	ybt 10; ICEKp4	91-2LV	-	0	-	0	-	0	-	0	-	wzi50	unknown (KL51)	unknown (K51)	?-	None	0.9992	KL51_06_wzc,KL51_07_wcaJ,KL51_08_wcpB,KL51_09_wzy,KL51_10_wcuF,KL51_11_wcpA	O3b	O3b	none	Very high	0.9908		aadA2^;aadA2^	-	-	-	-	-	-	-	sul1;sul1	-	-	dfrA12;dfrA12
GCA_022282805.1_PDT000431939.1_genomic	Klebsiella pneumoniae	strong	115	299804	593127	5557174	no	-	ST16	0	2	9	31	-	0	-	0	-	0	-	0	-	0	-	wzi50	KL51	K51	none	Very high	0.9994		O3b	O3b	none	Very high	0.9908		aac(3)-IId^;aac(3)-IId^;aac(6')-Ib'.v1;aac(6')-Ib-cr.v2;aadA*;aadA*;aadA2^;aadA2^	-	-	qnrS1;qnrS1	-	mphA;mphA	-	-	sul1;sul1	tet(A).v1;tet(A).v1	-	dfrA12;dfrA12
GCA_022283045.1_PDT000431926.1_genomic	Klebsiella pneumoniae	strong	53	299730	837662	5649021	no	-	ST16	1	2	8	20	ybt 10; ICEKp4	91-2LV	-	0	-	0	-	0	-	0	-	wzi50	KL51	K51	none	Very high	0.9994		O3b	O3b	none	Very high	0.9908		aac(6')-Ib-cr.v2;aac(6')-Ib-cr.v2;aadA2^;aadA2^	-	-	qnrS1;qnrS1	-	mphA;mphA	-	-	sul1;sul1	-	-	dfrA12;dfrA12
GCA_022283765.1_PDT000431494.1_genomic	Klebsiella pneumoniae	strong	83	210286	396013	5552693	no	-	ST16	0	1	8	18	-	0	-	0	-	0	-	0	-	0	-	wzi50	unknown (KL51)	unknown (K51)	?-	None	0.9993	KL51_09_wzy,KL51_10_wcuF,KL51_11_wcpA,KL51_12_wzx,KL51_13,KL51_14_wcoZ	O3b	O3b	none	Very high	0.9908		aac(6')-Ib-cr.v2;aac(6')-Ib-cr.v2;aadA2^;aadA2^;aph3-Ia.v1^;aph3-Ia.v1^	-	-	-	-	mphA;mphA	-	-	sul1;sul1	tet(A).v1;tet(A).v1	-	dfrA12;dfrA12
GCA_022284105.1_PDT000431477.1_genomic	Klebsiella pneumoniae	strong	54	252953	457712	5436684	no	-	ST16	0	1	6	10	-	0	-	0	-	0	-	0	-	0	-	wzi50	KL51	K51	?-	Good	0.9993	KL51_08_wcpB,KL51_11_wcpA,KL51_14_wcoZ	O3b	O3b	none	Very high	0.9908		aadA2^;aadA2^	-	-	-	-	mphA;mphA	-	-	sul1;sul1	-	-	dfrA12;dfrA12
GCA_022287285.1_PDT000427834.1_genomic	Klebsiella pneumoniae	strong	77	229902	652193	5580527	no	-	ST16	1	3	8	14	ybt 9; ICEKp3	183-1LV	-	0	-	0	-	0	-	0	-	wzi50	KL51	K51	?-	Good	0.9994	KL51_14_wcoZ	O3b	O3b	none	Very high	0.9908		aac(3)-IIa.v1^;aac(3)-IIa.v1^;aac(6')-Ib-cr.v2;aac(6')-Ib-cr.v2	-	-	-	-	-	-	-	-	tet(D);tet(D)	-	dfrA14.v2*;dfrA14.v2*
GCA_022287325.1_PDT000427832.1_genomic	Klebsiella pneumoniae	strong	103	223675	898034	5847222	no	-	ST16	1	3	8	24	ybt 9; ICEKp3	183-1LV	-	0	-	0	-	0	-	0	-	wzi50	KL51	K51	?-	Good	0.9994	KL51_14_wcoZ	O3b	O3b	none	Very high	0.9908		aac(3)-IIa.v1^;aac(6')-Ib-cr.v2;aac(6')-Ib-cr.v2;aph(3')-VIb*;aph(3')-VIb*;strA.v1;strA.v1;strB.v1	-	-	qnrB1.v2^;qnrB1.v2^	-	-	-	-	-	tet(A).v1;tet(A).v1;tet(D);tet(D)	-	dfrA14.v2*;dfrA14.v2*
GCA_022287485.1_PDT000427780.1_genomic	Klebsiella pneumoniae	strong	124	273620	649257	5671112	no	-	ST16	0	2	9	27	-	0	-	0	-	0	-	0	-	0	-	wzi75	KL105	unknown (KL105)	none	Very high	0.998		O1/O2v2	O2afg	none	Very high	0.9845		aac(6')-Ib-cr.v2;aac(6')-Ib-cr.v2;aadA2^;aadA2^;ant(2'')-Ia*;ant(2'')-Ia*;strA.v1;strB.v1;strB.v1	-	-	-	-	mphA;mphA	-	-	sul1;sul1	tet(A).v1;tet(A).v1	-	dfrA12;dfrA12
GCA_022291915.1_PDT000427204.1_genomic	Klebsiella pneumoniae	strong	92	245803	511702	5681978	no	-	ST16	0	1	8	20	-	0	-	0	-	0	-	0	-	0	-	wzi50	KL51	K51	-	High	0.9993	KL51_14_wcoZ	O3b	O3b	none	Very high	0.9908		aac(6')-Ib-cr.v2;aac(6')-Ib-cr.v2;aadA2^;aadA2^;aph3-Ia.v1^;aph3-Ia.v1^	-	-	-	-	mphA^;mphA^	-	-	sul1;sul1	tet(A).v1;tet(A).v1	-	dfrA12;dfrA12
GCA_022293795.1_PDT000423770.1_genomic	Klebsiella pneumoniae	strong	102	226422	383485	5940751	no	-	ST16	0	2	6	14	-	0	-	0	-	0	-	0	-	0	-	wzi19	KL19	K19	*	High	0.9491		O1/O2v2	O2afg	-	High	0.9999	O1/O2v2_01_wzm	aac(6')-Ib-cr.v2;aac(6')-Ib-cr.v2	-	-	-	-	ermB.v1*;ermB.v1*;mphA;mphA	-	-	-	-	-	-
GCA_022294835.1_PDT000423700.1_genomic	Klebsiella pneumoniae	strong	105	197699	629412	5950487	no	-	ST16	0	2	8	22	-	0	-	0	-	0	-	0	-	0	-	wzi19	KL19	K19	*	High	0.9491		O1/O2v2	O2afg	?	Good	0.9999		aac(6')-Ib-cr.v2;aac(6')-Ib-cr.v2;aadA2^;aadA2^	-	-	-	-	ermB.v1*;ermB.v1*;mphA;mphA	-	-	sul1;sul1	-	-	dfrA12;dfrA12
GCA_022295255.1_PDT000423676.1_genomic	Klebsiella pneumoniae	strong	108	226422	402076	5925982	no	-	ST16	0	2	8	22	-	0	-	0	-	0	-	0	-	0	-	wzi19	KL19	K19	*	High	0.9491		O1/O2v2	O2afg	none	Very high	0.9999		aac(6')-Ib-cr.v2;aac(6')-Ib-cr.v2;aadA2^;aadA2^	-	-	-	-	ermB.v1*;ermB.v1*;mphA;mphA	-	-	sul1;sul1	-	-	dfrA12;dfrA12
GCA_022295295.1_PDT000423674.1_genomic	Klebsiella pneumoniae	strong	113	170683	293638	6022162	no	-	ST16	0	2	8	22	-	0	-	0	-	0	-	0	-	0	-	wzi19	KL19	K19	?*	Good	0.9493		O1/O2v2	O2afg	-	High	0.9998	O1/O2v2_05_wbbN	aac(6')-Ib-cr.v2;aac(6')-Ib-cr.v2;aadA2^;aadA2^	-	-	-	-	ermB.v1*;ermB.v1*;mphA;mphA	-	-	sul1;sul1	-	-	dfrA12;dfrA12
GCA_022295315.1_PDT000423673.1_genomic	Klebsiella pneumoniae	strong	79	236043	629412	5793943	no	-	ST16	0	2	4	8	-	0	-	0	-	0	-	0	-	0	-	wzi19	KL19	K19	*	High	0.9491		O1/O2v2	O2afg	none	Very high	0.9999		-	-	-	-	-	ermB.v1*;ermB.v1*;mphA;mphA	-	-	-	-	-	-
GCA_022297935.1_PDT000423528.1_genomic	Klebsiella pneumoniae	strong	111	293627	516008	5890360	no	-	ST16	0	1	8	32	-	0	-	0	-	0	-	0	-	0	-	wzi50	KL51	K51	none	Very high	0.9994		O3b	O3b	none	Very high	0.9908		aac(3)-IId^;aac(3)-IId^;aac(6')-Ib-cr.v2;aadA16*;aadA16*;aadA2^;aadA2^;aph3-Ia.v1;aph3-Ia.v1;strA.v1^;strA.v1^;strB.v1;strB.v1	-	-	qnrB6^;qnrB6^	-	mphA;mphA	-	arr-3;arr-3	sul1;sul1;sul2*;sul2*	-	-	dfrA12;dfrA12;dfrA27;dfrA27
GCA_022299915.1_PDT000201872.2_genomic	Klebsiella pneumoniae	strong	97	172282	388994	5483848	no	-	ST16	0	1	8	24	-	0	-	0	-	0	-	0	-	0	-	wzi50	unknown (KL51)	unknown (K51)	?-	None	0.9993	KL51_08_wcpB,KL51_09_wzy,KL51_10_wcuF,KL51_11_wcpA,KL51_12_wzx,KL51_14_wcoZ	O3b	O3b	none	Very high	0.9908		aac(6')-Ib-cr.v2;aac(6')-Ib-cr.v2;aac(6')-Ib-cr.v2;aac(6')-Ib-cr.v2;aadA2^;aadA2^;aph3-Ia.v1^;aph3-Ia.v1^	-	-	-	-	mphA;mphA	-	-	sul1^;sul1^	tet(A).v1;tet(A).v1	-	dfrA12;dfrA12
GCA_022308975.1_PDT000152014.2_genomic	Klebsiella pneumoniae	strong	134	113594	294283	5613490	no	-	ST16	0	2	8	27	-	0	-	0	-	0	-	0	-	0	-	wzi50	unknown (KL107)	unknown (KL107)	?-+	None	0.8362	KL107_05_wzb,KL107_06_wzc,KL107_07_wbaP,KL107_08,KL107_09,KL107_10,KL107_12,KL107_13,KL107_14,KL107_15	O3b	O3b	none	Very high	0.9907		aac(3)-IV;aac(3)-IV;aac(6')-Ib-cr.v2;aac(6')-Ib-cr.v2;aadA2^;aadA2^;aadA2^;aph(4)-Ia;aph(4)-Ia	-	-	-	-	mphA;mphA	-	-	sul1;sul1;sul1*;sul3;sul3	-	-	dfrA12;dfrA12;dfrA12
GCA_022309095.1_PDT000152008.2_genomic	Klebsiella pneumoniae	strong	71	294283	727911	5612454	no	-	ST16	0	2	8	25	-	0	-	0	-	0	-	0	-	0	-	wzi50	KL51	K51	none	Very high	0.9989		O3b	O3b	none	Very high	0.9907		aac(3)-IV;aac(3)-IV;aac(6')-Ib-cr.v2;aac(6')-Ib-cr.v2;aadA2^;aadA2^;aph(4)-Ia;aph(4)-Ia	-	-	-	-	mphA;mphA;mphA*	-	-	sul1;sul1;sul3;sul3	-	-	dfrA12;dfrA12
GCA_022309115.1_PDT000152007.2_genomic	Klebsiella pneumoniae	strong	58	292689	611641	5564434	no	-	ST16	0	3	9	18	-	0	-	0	-	0	-	0	-	0	-	wzi50	KL51	K51	none	Very high	0.9987		O3b	O3b	none	Very high	0.9908		aac(6')-Ib-cr.v2;aac(6')-Ib-cr.v2;aadA2^;aadA2^	-	-	-	-	mphA;mphA	-	-	sul1;sul1	-	-	dfrA12;dfrA12
GCA_022309355.1_PDT000151992.2_genomic	Klebsiella pneumoniae	strong	94	184486	478635	5632675	no	-	ST16	0	2	8	23	-	0	-	0	-	0	-	0	-	0	-	wzi50	KL51	K51	?-	Good	0.9989	KL51_07_wcaJ,KL51_09_wzy,KL51_12_wzx	O3b	O3b	none	Very high	0.9907		aac(3)-IV;aac(3)-IV;aac(6')-Ib-cr.v2;aac(6')-Ib-cr.v2;aadA2^;aadA2^;aph(4)-Ia;aph(4)-Ia	-	-	-	-	mphA;mphA	-	-	sul1;sul1;sul3;sul3	-	-	dfrA12;dfrA12
GCA_022309375.1_PDT000151988.2_genomic	Klebsiella pneumoniae	strong	72	216821	468946	5626686	no	-	ST16	0	2	8	24	-	0	-	0	-	0	-	0	-	0	-	wzi50	KL51	K51	?-	Good	0.9989	KL51_09_wzy,KL51_12_wzx	O3b	O3b	none	Very high	0.9907		aac(3)-IV;aac(3)-IV;aac(6')-Ib-cr.v2;aac(6')-Ib-cr.v2;aadA2^;aadA2^;aph(4)-Ia;aph(4)-Ia	-	-	-	-	mphA;mphA	-	-	sul1;sul1;sul3;sul3	-	-	dfrA12;dfrA12
GCA_022310835.1_PDT000151830.2_genomic	Klebsiella pneumoniae	strong	101	186287	331070	5639819	no	-	ST16	0	2	8	23	-	0	-	0	-	0	-	0	-	0	-	wzi50	KL51	K51	?	Good	0.9988		O3b	O3b	none	Very high	0.9907		aac(3)-IV;aac(3)-IV;aac(6')-Ib-cr.v2;aac(6')-Ib-cr.v2;aadA2^;aadA2^;aph(4)-Ia;aph(4)-Ia	-	-	-	-	mphA;mphA	-	-	sul1;sul1;sul3;sul3	-	-	dfrA12;dfrA12
GCA_022310855.1_PDT000151019.3_genomic	Klebsiella pneumoniae	strong	75	216701	582409	5735183	no	-	ST16	0	2	8	18	-	0	-	0	-	0	-	0	-	0	-	wzi50	KL51	K51	none	Very high	0.9989		O3b	O3b	none	Very high	0.9907		aac(6')-Ib-cr.v2;aac(6')-Ib-cr.v2;aadA2^;aadA2^	-	-	-	-	mphA;mphA	-	-	sul1;sul1	-	-	dfrA12;dfrA12
GCA_022311735.1_PDT000136577.2_genomic	Klebsiella pneumoniae	strong	65	273781	753524	5599329	no	-	ST16	0	2	8	18	-	0	-	0	-	0	-	0	-	0	-	wzi50	KL51	K51	none	Very high	0.9989		O3b	O3b	none	Very high	0.9907		aac(6')-Ib'.v1;aac(6')-Ib-cr.v2;aadA2^;aadA2^	-	-	-	-	mphA;mphA	-	-	sul1;sul1	-	-	dfrA12;dfrA12
GCA_022314355.1_PDT000136234.2_genomic	Klebsiella pneumoniae	strong	53	293664	1208805	5531240	no	-	ST16	0	1	7	18	-	0	-	0	-	0	-	0	-	0	-	wzi50	KL51	K51	none	Very high	0.9989		O3b	O3b	none	Very high	0.9908		aac(6')-Ib-cr.v2;aac(6')-Ib-cr.v2;aadA2^;aadA2^;aph3-Ia.v1^;aph3-Ia.v1^	-	-	-	-	mphA;mphA	-	-	sul1;sul1	-	-	dfrA12;dfrA12
GCA_022315435.1_PDT000136172.2_genomic	Klebsiella pneumoniae	strong	54	287503	822270	5537512	no	-	ST16	0	1	7	18	-	0	-	0	-	0	-	0	-	0	-	wzi50	KL51	K51	none	Very high	0.9989		O3b	O3b	none	Very high	0.9908		aac(6')-Ib-cr.v2;aac(6')-Ib-cr.v2;aadA2^;aadA2^;aph3-Ia.v1^;aph3-Ia.v1^	-	-	-	-	mphA;mphA	-	-	sul1;sul1	-	-	dfrA12;dfrA12
GCA_022315575.1_PDT000130468.2_genomic	Klebsiella pneumoniae	strong	319	72834	173032	5858890	no	-	ST16	1	2	8	41	ybt 9; ICEKp3	174-2LV	-	0	-	0	-	0	-	0	-	wzi50	KL51	K51	none	Very high	0.9994		O3b	O3b	none	Very high	0.9906		aac(6')-Ib;aac(6')-Ib*;aac(6')-Ib*;aac(6')-Ib*;aac(6')-Ib*;aac(6')-Ib*;aac(6')-Ib-cr.v1^;aac(6')-Ib-cr.v2*;aac(6')-Ib-cr.v2*;aac(6')-Ib-cr.v2*;aac(6')-Ib-cr.v2*;aac(6')-Ib-cr.v2*;aac(6')-Ib-cr.v2*;aac(6')-Ib-cr.v2*;aac(6')-Ib-cr.v2*;aac(6')-Ib-cr.v2*;aac(6')-Ib-cr.v2*;aac(6')-Ib-cr.v2*;aac(6')-Ib-cr.v2^;rmtF;rmtF;rmtF*;rmtF*?;rmtF*?;rmtF*?;rmtF^	-	-	-	-	-	-	arr-2;arr-2;arr-2^;arr-3;arr-3^	sul1;sul1	-	-	dfrA1.v1;dfrA1.v1
GCA_022315915.1_PDT000130447.2_genomic	Klebsiella pneumoniae	strong	225	78236	231727	6003856	no	-	ST16	1	2	9	32	ybt 9; ICEKp3	174-1LV	-	0	-	0	-	0	-	0	-	wzi50	KL51	K51	none	Very high	0.9993		O3b	O3b	none	Very high	0.9907		aac(6')-Ib;aac(6')-Ib*;aac(6')-Ib?;rmtF;rmtF	-	-	-	-	ermB.v1*;ermB.v1*;mphA*?;mphA?;mphA?	-	arr-2;arr-3	sul1;sul1;sul1*;sul1*;sul1*	-	-	dfrA1.v1;dfrA1.v1;dfrA1.v1*
GCA_022315935.1_PDT000130448.5_genomic	Klebsiella pneumoniae	strong	91	315008	1242800	5962514	no	-	ST16	1	2	9	20	ybt 9; ICEKp3	174-1LV	-	0	-	0	-	0	-	0	-	wzi50	KL51	K51	?-	Good	0.9993	KL51_06_wzc	O3b	O3b	none	Very high	0.9907		aac(6')-Ib;aac(6')-Ib;rmtF;rmtF	-	-	-	-	ermB.v1*;ermB.v1*;mphA?;mphA?	-	arr-2;arr-3	sul1;sul1	-	-	dfrA1.v1;dfrA1.v1
GCA_022316245.1_PDT000111519.2_genomic	Klebsiella pneumoniae	strong	109	298264	749655	6031264	no	-	ST16	1	2	10	28	ybt 10; ICEKp4	21-1LV	-	0	-	0	-	0	-	0	-	wzi50	KL51	K51	none	Very high	0.9994		O3b	O3b	none	Very high	0.9908		aadA16*;aadA16*;aadA2^;aadA2^;rmtB;rmtB;strA.v1;strA.v1	-	-	-	-	mphA;mphA	-	arr-3;arr-3	sul1	tet(A).v1;tet(A).v1;tet(G).v1;tet(G).v1	-	dfrA12;dfrA12;dfrA27;dfrA27
GCA_022319945.1_PDT000538357.1_genomic	Klebsiella pneumoniae	strong	73	161080	457763	5475905	no	-	ST16	0	1	6	14	-	0	-	0	-	0	-	0	-	0	-	wzi50	unknown (KL51)	unknown (K51)	?-	None	0.9993	KL51_08_wcpB,KL51_09_wzy,KL51_10_wcuF,KL51_11_wcpA,KL51_12_wzx,KL51_13,KL51_14_wcoZ	O3b	O3b	none	Very high	0.9908		aac(6')-Ib-cr.v2;aac(6')-Ib-cr.v2;aadA2^;aadA2^	-	-	-	-	-	-	-	sul1;sul1	-	-	dfrA12;dfrA12
GCA_022319985.1_PDT000538355.1_genomic	Klebsiella pneumoniae	strong	86	210942	680540	5630220	no	-	ST16	1	1	8	20	ybt 10; ICEKp4	91-1LV	-	0	-	0	-	0	-	0	-	wzi50	unknown (KL51)	unknown (K51)	?-	None	0.9993	KL51_08_wcpB,KL51_09_wzy,KL51_10_wcuF,KL51_11_wcpA,KL51_12_wzx,KL51_13,KL51_14_wcoZ	O3b	O3b	none	Very high	0.9908		aac(6')-Ib-cr.v2;aac(6')-Ib-cr.v2;aadA2^;aadA2^;aph3-Ia.v1^;aph3-Ia.v1^	-	-	-	-	mphA;mphA	-	-	sul1;sul1	tet(A).v1;tet(A).v1	-	dfrA12;dfrA12
GCA_022320185.1_PDT000537903.1_genomic	Klebsiella pneumoniae	strong	112	162769	377346	5671763	no	-	ST16	1	1	6	14	ybt 9; ICEKp3	174-1LV	-	0	-	0	-	0	-	0	-	wzi50	KL51	K51	?-	Good	0.9993	KL51_06_wzc	O3b	O3b	none	Very high	0.9907		aac(6')-Ib;aac(6')-Ib;rmtF;rmtF	-	-	-	-	-	-	arr-2;arr-2^;arr-3;arr-3^	sul1;sul1	-	-	dfrA1.v1;dfrA1.v1
GCA_022320215.1_PDT000537902.1_genomic	Klebsiella pneumoniae	strong	157	195227	388806	5804149	no	-	ST16	1	2	9	27	ybt 9; ICEKp3 (incomplete)	174-2LV	-	0	-	0	-	0	-	0	-	wzi50	KL51	K51	-	High	0.9991	KL51_14_wcoZ	O3b	O3b	none	Very high	0.9906		aac(6')-Ib;aac(6')-Ib;aac(6')-Ib*;aac(6')-Ib-cr.v1^;aac(6')-Ib-cr.v2*;aac(6')-Ib-cr.v2*;aac(6')-Ib-cr.v2*;aac(6')-Ib-cr.v2^;aac(6')-Ib-cr.v2^;rmtF;rmtF	-	-	-	-	-	-	arr-2;arr-2^;arr-3;arr-3^	sul1;sul1	tet(A).v1;tet(A).v1	-	dfrA1.v1;dfrA1.v1
GCA_022324085.1_PDT000535781.1_genomic	Klebsiella pneumoniae	strong	236	71003	226750	5519548	no	-	ST16	1	2	8	43	ybt 9; ICEKp3	174	-	0	-	0	-	0	-	0	-	wzi50	unknown (KL51)	unknown (K51)	?-	None	0.9987	KL51_07_wcaJ,KL51_08_wcpB,KL51_09_wzy,KL51_10_wcuF,KL51_11_wcpA,KL51_12_wzx,KL51_13,KL51_14_wcoZ	O3b	O3b	none	Very high	0.9908		aac(6')-Ib'.v1;aadA*;aadA*;aadA*;aadA*;aadA*;aadA2*;aadA2*;aadA2*;aadA2*;aadA2*;aadA2*;aadA2^;aadA2^;aadA2^;aadA8b*;aadA8b*;aadA8b*;aadA8b*;rmtB;rmtB	-	-	qnrS1?;qnrS1?	-	mphA*?;mphA?;mphA?	-	-	sul1;sul1	-	-	dfrA12;dfrA12;dfrA12^
GCA_022325645.1_PDT000535732.1_genomic	Klebsiella pneumoniae	strong	261	58247	197378	5515505	no	-	ST16	1	2	8	21	ybt 9; ICEKp3	183-3LV	-	0	-	0	-	0	-	0	-	wzi50	unknown (KL50)	unknown (K50)	?-+*	None	0.9486	KL50_05_wbaZ,KL50_06_wbaP,KL50_07_wcuU,KL50_08_wcuH,KL50_09_wzx	O3b	O3b	?	Good	0.9907		aac(6')-Ib;aac(6')-Ib;aac(6')-Ib-cr.v1^;aac(6')-Ib-cr.v2;aac(6')-Ib-cr.v2*;rmtF;rmtF	-	-	qnrB1.v1;qnrB1.v1	-	-	-	arr-2;arr-2	sul1;sul1	tet(A).v1;tet(A).v1	-	dfrA14.v2*;dfrA14.v2*?
GCA_022329365.1_PDT000523076.1_genomic	Klebsiella pneumoniae	strong	140	105785	226401	5588466	no	-	ST16	1	2	10	34	ybt 10; ICEKp4	91-1LV	-	0	-	0	-	0	-	0	-	wzi50	KL51	K51	none	Very high	0.9994		O3b	O3b	none	Very high	0.9908		aac(3)-IId^;aac(3)-IId^;aadA2^;aadA2^;strA.v1^;strA.v1^;strA.v1^;strB.v1;strB.v1*;strB.v1*?	-	-	qepA2*;qepA2*;qnrB6^;qnrB6^	-	mphA?;mphA?	catA1^;catA1^	-	sul1;sul1;sul2;sul2*;sul2*;sul2^	tet(A).v1;tet(A).v1	-	dfrA12;dfrA12
GCA_022332105.1_PDT000537901.1_genomic	Klebsiella pneumoniae	strong	171	111178	480487	5753501	no	-	ST16	1	1	8	14	ybt 9; ICEKp3	174-1LV	-	0	-	0	-	0	-	0	-	wzi50	KL51	K51	none	Very high	0.9994		O3b	O3b	none	Very high	0.9907		-	-	-	-	-	mphA;mphA	-	arr-2^;arr-3	sul1;sul1	tet(A).v1;tet(A).v1	-	dfrA1.v1;dfrA1.v1
GCA_022429885.1_PDT001256120.1_genomic	Klebsiella pneumoniae	strong	42	478711	1926525	5398438	no	-	ST16	1	1	10	20	ybt 10; ICEKp4	91-1LV	-	0	-	0	-	0	-	0	-	wzi50	KL51	K51	none	Very high	0.9994		O3b	O3b	none	Very high	0.9908		aac(6')-Ib-cr.v2;aac(6')-Ib-cr.v2;aadA16*;aadA16*	-	-	-	-	mphA;mphA	catII.2*;catII.2*	arr-3;arr-3	sul1;sul1	tet(A).v1;tet(A).v1	-	dfrA27;dfrA27
GCA_022430385.1_PDT001256102.1_genomic	Klebsiella pneumoniae	strong	62	389554	748020	5570226	no	-	ST16	0	1	10	39	-	0	-	0	-	0	-	0	-	0	-	wzi50	KL51	K51	none	Very high	0.9994		O3b	O3b	none	Very high	0.9908		aac(3)-IId^;aac(3)-IId^;aac(6')-Ib-cr.v2;aac(6')-Ib-cr.v2;aac(6')-Ib-cr.v2;aadA16*;aadA16*;ant(2'')-Ia;ant(2'')-Ia;aph3-Ia.v1;aph3-Ia.v1;strA.v1^;strA.v1^;strB.v1;strB.v1	-	-	-	-	mphA;mphA	catII.2*;catII.2*	arr-3;arr-3;arr-3	sul1;sul1;sul2*;sul2*	tet(A).v1;tet(A).v1	-	dfrA27;dfrA27;dfrA27*
GCA_022431165.1_PDT001256164.1_genomic	Klebsiella pneumoniae	strong	39	413111	837162	5389958	no	-	ST16	1	1	3	3	ybt 10; ICEKp4	91-1LV	-	0	-	0	-	0	-	0	-	wzi50	KL51	K51	-	High	0.9992	KL51_14_wcoZ	O3b	O3b	-	Good	0.9925	O3b_02_manB,O3b_03_wzm,O3b_04_wzt	-	-	-	-	-	-	-	-	-	-	-	-
GCA_022431285.1_PDT001256142.1_genomic	Klebsiella pneumoniae	strong	120	389576	806873	5629278	no	-	ST16	1	1	10	37	ybt 10; ICEKp4	91-2LV	-	0	-	0	-	0	-	0	-	wzi50	KL51	K51	none	Very high	0.9994		O3b	O3b	none	Very high	0.9908		aac(3)-IId^;aac(3)-IId^;aac(6')-Ib-cr.v2;aac(6')-Ib-cr.v2;aadA16*;aadA16*;aadA2^;aadA2^;aph3-Ia.v1;aph3-Ia.v1;strA.v1*?;strA.v1^;strA.v1^;strB.v1;strB.v1	-	-	qnrB6^;qnrB6^	-	mphA;mphA	catII.2*;catII.2*	arr-3;arr-3	sul1;sul1;sul2*;sul2*	tet(A).v1;tet(A).v1	-	dfrA12;dfrA12;dfrA27;dfrA27
GCA_022431705.1_PDT001256066.1_genomic	Klebsiella pneumoniae	strong	43	319089	1250684	5441667	no	-	ST16	1	1	10	18	ybt 10; ICEKp4	91-1LV	-	0	-	0	-	0	-	0	-	wzi50	KL51	K51	none	Very high	0.9994		O3b	O3b	none	Very high	0.9908		aac(6')-Ib-cr.v2;aac(6')-Ib-cr.v2;aadA16*;aadA16*	-	-	-	-	mphA;mphA	catII.2*;catII.2*	arr-3;arr-3	sul1;sul1	tet(A).v1	-	dfrA27;dfrA27
GCA_022432045.1_PDT001256029.1_genomic	Klebsiella pneumoniae	strong	72	228095	757728	5553302	no	-	ST16	1	1	9	20	ybt 10; ICEKp4	91-1LV	-	0	-	0	-	0	-	0	-	wzi50	KL51	K51	-	High	0.9992	KL51_12_wzx,KL51_14_wcoZ	O3b	O3b	none	Very high	0.9907		aac(6')-Ib-cr.v2;aac(6')-Ib-cr.v2;aadA16*;aadA16*	-	-	-	-	mphA;mphA	-	arr-3;arr-3	sul1;sul1	tet(A).v1;tet(A).v1	-	dfrA27;dfrA27
GCA_022432765.1_PDT001256226.1_genomic	Klebsiella pneumoniae	strong	122	119678	488503	5671139	no	-	ST16	1	2	9	26	ybt 9; ICEKp3	174	-	0	-	0	-	0	-	0	-	wzi50	KL51	K51	none	Very high	0.9994		O3b	O3b	none	Very high	0.9908		aac(6')-Ib'.v1;aadA*;aadA*;aadA2^;aadA2^	-	-	qnrB1.v1;qnrB1.v1	-	mphA?;mphA?	-	-	sul1;sul1	tet(B).v2*;tet(B).v2*;tetR*;tetR*	-	dfrA12;dfrA12
GCA_022438045.1_ASM2243804v1_genomic	Klebsiella pneumoniae	strong	3	5283968	5283968	5623949	no	-	ST16	0	1	8	25	-	0	-	0	-	0	-	0	-	0	-	wzi50	KL51	K51	none	Very high	0.9994		O3b	O3b	none	Very high	0.9908		aac(3)-IIa.v1^;aac(3)-IIa.v1^;aac(6')-Ib-cr.v2;aac(6')-Ib-cr.v2;strA.v1^;strA.v1^;strB.v1;strB.v1	-	-	qnrB1.v2^;qnrB1.v2^	-	-	CatB4.v1;CatB4.v1	-	sul2;sul2	tet(A).v1;tet(A).v1	-	dfrA14.v2*;dfrA14.v2*
GCA_022438905.1_ASM2243890v1_genomic	Klebsiella pneumoniae	strong	3	5283874	5283874	5616739	no	-	ST16	0	2	10	12	-	0	-	0	-	0	-	0	-	0	-	wzi50	KL51	K51	none	Very high	0.9994		O3b	O3b	none	Very high	0.9908		aac(6')-Ib-cr.v2;aadA2^;aph3-Ia.v1^	-	-	-	-	mphA	CatB4.v1	-	sul1	tet(A).v1	-	dfrA12
GCA_022544975.1_PDT001262782.1_genomic	Klebsiella pneumoniae	strong	62	377384	1990445	5592587	no	-	ST16	1	2	9	24	ybt 9; ICEKp3	174-1LV	-	0	-	0	-	0	-	0	-	wzi50	KL51	K51	none	Very high	0.9994		O3b	O3b	none	Very high	0.9908		aadA2^;aadA2^;rmtB;rmtB	-	-	qnrB1.v1;qnrB1.v1	-	mphA;mphA	-	-	sul1;sul1	tet(B).v2*;tet(B).v2*;tetR*;tetR*	-	dfrA12;dfrA12
GCA_022875405.1_PDT001280902.1_genomic	Klebsiella pneumoniae	strong	146	108750	432524	5944288	no	-	ST16	0	2	10	35	-	0	-	0	-	0	-	0	-	0	-	wzi230	KL81	K81	?-	Good	0.9962	KL81_19_rmlD,KL81_20_rmlC	OL101	unknown (OL101)	?-+*	Good	0.9537	OL101_03_rfbD,OL101_04_rfbC	aac(3)-IId^;aac(3)-IId^;aadA*;aadA*;aadA2^;aadA2^;rmtB;rmtB	-	-	qnrS1;qnrS1	-	ereA2*;ereA2*;ermB.v1*;ermB.v1*;mphA?;mphA?	catA1^;catA1^;cmlA5;cmlA5	arr-2;arr-2	sul1;sul1;sul1*	-	-	dfrA12;dfrA12
GCA_022984525.1_PDT001286199.1_genomic	Klebsiella pneumoniae	strong	80	197443	383504	5451555	no	-	ST16	0	1	6	9	-	0	-	0	-	0	-	0	-	0	-	wzi110	KL149	unknown (KL149)	?-	Good	0.9998	KL149_04_wza	O4	O4	none	Very high	0.997		aac(6')-Ib-cr.v2;aac(6')-Ib-cr.v2	-	-	qnrB1.v2^;qnrB1.v2^	-	-	-	-	-	tet(A).v1;tet(A).v1	-	-
GCA_022988265.1_PDT001286507.1_genomic	Klebsiella pneumoniae	strong	83	293795	447665	5837655	no	-	ST16	1	2	9	22	ybt 10; ICEKp4	91-1LV	-	0	-	0	-	0	-	0	-	wzi50	KL51	K51	none	Very high	0.9994		O3b	O3b	none	Very high	0.9907		aac(6')-Ib-cr.v2;aac(6')-Ib-cr.v2;aadA2^;aadA2^;aph3-Ia.v1^;aph3-Ia.v1^	-	-	-	-	mphA;mphA	-	-	sul1;sul1	tet(A).v1;tet(A).v1	-	dfrA12;dfrA12
GCA_023003175.1_ASM2300317v1_genomic	Klebsiella pneumoniae	strong	85	158065	377043	5364793	no	-	ST16	1	2	7	8	ybt 9; ICEKp3	174	-	0	-	0	-	0	-	0	-	wzi50	KL51	K51	none	Very high	0.9994		O3b	O3b	none	Very high	0.9908		aadA*;aadA2^	-	-	-	-	-	-	-	sul1	-	-	dfrA12
GCA_023003245.1_ASM2300324v1_genomic	Klebsiella pneumoniae	strong	143	106452	260126	5412904	no	-	ST16	1	2	7	9	ybt 9; ICEKp3	174	-	0	-	0	iro unknown	0	-	0	-	wzi50	KL51	K51	none	Very high	0.9994		O3b	O3b	none	Very high	0.9908		aadA2^	-	-	qnrB1.v2^	-	-	-	-	sul1	-	-	dfrA12
GCA_023003385.1_ASM2300338v1_genomic	Klebsiella pneumoniae	strong	99	291361	727984	5560147	no	-	ST16	1	2	8	10	ybt 9; ICEKp3	174	-	0	-	0	-	0	-	0	-	wzi50	KL51	K51	none	Very high	0.9994		unknown (O3/O3a)	unknown (O3/O3a)	-	None	0.917	O3/O3a_01_manC,O3/O3a_02_manB,O3/O3a_03_wzm,O3/O3a_04_wzt,O3/O3a_05_wbdD,O3/O3a_06_wbdA	aadA*;aadA2^	-	-	-	-	-	-	-	sul1	tet(B).v2*;tetR*	-	dfrA12
GCA_023003395.1_ASM2300339v1_genomic	Klebsiella pneumoniae	strong	93	291342	727809	5555822	no	-	ST16	1	2	8	10	ybt 9; ICEKp3	174	-	0	-	0	-	0	-	0	-	wzi50	KL51	K51	none	Very high	0.9993		unknown (O3/O3a)	unknown (O3/O3a)	-	None	0.917	O3/O3a_01_manC,O3/O3a_02_manB,O3/O3a_03_wzm,O3/O3a_04_wzt,O3/O3a_05_wbdD,O3/O3a_06_wbdA	aadA*;aadA2^	-	-	-	-	-	-	-	sul1	tet(B).v2*;tetR*	-	dfrA12
GCA_023003485.1_ASM2300348v1_genomic	Klebsiella pneumoniae	strong	134	131842	405693	5515972	no	-	ST16	1	2	8	9	ybt 9; ICEKp3	174	-	0	-	0	-	0	-	0	-	wzi50	KL51	K51	none	Very high	0.9994		O3b	O3b	none	Very high	0.9908		aadA*;aadA2^	-	-	-	-	-	-	-	sul1	tet(B).v2*;tetR*	-	dfrA12
GCA_023003495.1_ASM2300349v1_genomic	Klebsiella pneumoniae	strong	80	293544	638990	5564955	no	-	ST16	1	2	8	10	ybt 9; ICEKp3	174	-	0	-	0	-	0	-	0	-	wzi50	KL51	K51	none	Very high	0.9994		O3b	O3b	none	Very high	0.9908		aadA*;aadA2^	-	-	-	-	-	-	-	sul1	tet(B).v2*;tetR*	-	dfrA12
GCA_023003565.1_ASM2300356v1_genomic	Klebsiella pneumoniae	strong	99	293544	568378	5547478	no	-	ST16	1	2	8	12	ybt 9; ICEKp3	174	-	0	-	0	-	0	-	0	-	wzi50	KL51	K51	none	Very high	0.9994		O3b	O3b	none	Very high	0.9908		aac(6')-Ib'.v1;aadA*;aadA2^	-	-	-	-	-	-	-	sul1	tet(B).v2*;tetR*	-	dfrA12
GCA_023003625.1_ASM2300362v1_genomic	Klebsiella pneumoniae	strong	103	128453	265878	5511471	no	-	ST16	1	2	7	9	ybt 9; ICEKp3	174	-	0	-	0	-	0	-	0	-	wzi50	KL51	K51	none	Very high	0.9994		O3b	O3b	none	Very high	0.9908		aadA2^	-	-	qnrD1	-	-	-	-	sul1	tet(B).v2*;tetR*	-	dfrA12
GCA_023003685.1_ASM2300368v1_genomic	Klebsiella pneumoniae	strong	97	291342	727809	5560168	no	-	ST16	1	2	8	10	ybt 9; ICEKp3	174	-	0	-	0	-	0	-	0	-	wzi50	KL51	K51	none	Very high	0.9993		unknown (O3/O3a)	unknown (O3/O3a)	-	None	0.917	O3/O3a_01_manC,O3/O3a_02_manB,O3/O3a_03_wzm,O3/O3a_04_wzt,O3/O3a_05_wbdD,O3/O3a_06_wbdA	aadA*;aadA2^	-	-	-	-	-	-	-	sul1	tet(B).v2*;tetR*	-	dfrA12
GCA_023003695.1_ASM2300369v1_genomic	Klebsiella pneumoniae	strong	109	238525	727462	5592049	no	-	ST16	1	2	8	12	ybt 9; ICEKp3	174	-	0	-	0	-	0	-	0	-	wzi50	KL51	K51	none	Very high	0.9993		unknown (O3/O3a)	unknown (O3/O3a)	-	None	0.917	O3/O3a_01_manC,O3/O3a_02_manB,O3/O3a_03_wzm,O3/O3a_04_wzt,O3/O3a_05_wbdD,O3/O3a_06_wbdA	aac(6')-Ib'.v1;aadA*;aadA2^	-	-	-	-	-	-	-	sul1	tet(B).v2*;tetR*	-	dfrA12
GCA_023003805.1_ASM2300380v1_genomic	Klebsiella pneumoniae	strong	93	293544	727984	5551390	no	-	ST16	1	2	8	10	ybt 9; ICEKp3	174	-	0	-	0	-	0	-	0	-	wzi50	KL51	K51	none	Very high	0.9993		unknown (O3/O3a)	unknown (O3/O3a)	-+	None	0.8527	O3/O3a_01_manC,O3/O3a_02_manB,O3/O3a_03_wzm,O3/O3a_04_wzt,O3/O3a_05_wbdD,O3/O3a_06_wbdA	aadA*;aadA2^	-	-	-	-	-	-	-	sul1	tet(B).v2*;tetR*	-	dfrA12
GCA_023003905.1_ASM2300390v1_genomic	Klebsiella pneumoniae	strong	107	167115	471519	5522113	no	-	ST16	1	2	8	10	ybt 9; ICEKp3	174	-	0	-	0	-	0	-	0	-	wzi50	KL51	K51	none	Very high	0.9994		O3b	O3b	none	Very high	0.9908		aadA*;aadA2^	-	-	-	-	-	-	-	sul1	tet(B).v2*;tetR*	-	dfrA12
GCA_023006295.1_ASM2300629v1_genomic	Klebsiella pneumoniae	strong	75	294337	727402	5555990	no	-	ST16	1	2	8	10	ybt 9; ICEKp3	174	-	0	-	0	-	0	-	0	-	wzi50	KL51	K51	-	High	0.9993	KL51_07_wcaJ	unknown (O3/O3a)	unknown (O3/O3a)	-	None	0.917	O3/O3a_01_manC,O3/O3a_02_manB,O3/O3a_03_wzm,O3/O3a_04_wzt,O3/O3a_05_wbdD,O3/O3a_06_wbdA	aadA*;aadA2^	-	-	-	-	-	-	-	sul1	tet(B).v2*;tetR*	-	dfrA12
GCA_023021925.1_PDT001289794.1_genomic	Klebsiella pneumoniae	strong	103	258781	653050	5702227	no	-	ST16	1	2	8	22	ybt 10; ICEKp4	91-2LV	-	0	-	0	-	0	-	0	-	wzi50	KL51	K51	?	Good	0.9994		O3b	O3b	none	Very high	0.9908		aadA5;aadA5;strA.v1^;strA.v1^;strB.v1;strB.v1	-	-	-	-	mphA;mphA	-	-	sul1*;sul1*;sul2;sul2	-	-	dfrA14.v2*;dfrA14.v2*;dfrA17;dfrA17
GCA_023022265.1_PDT001289775.1_genomic	Klebsiella pneumoniae	strong	66	292038	727832	5849321	no	-	ST16	1	1	8	16	ybt 9; ICEKp3	174	-	0	-	0	-	0	-	0	-	wzi50	KL51	K51	none	Very high	0.9994		O3b	O3b	none	Very high	0.9907		aac(6')-Ib-cr.v2;aac(6')-Ib-cr.v2;aadA2^;aadA2^	-	-	-	-	mphA;mphA	-	-	sul1;sul1	-	-	dfrA12;dfrA12
GCA_023022405.1_PDT001289770.1_genomic	Klebsiella pneumoniae	strong	123	254001	400145	5666574	no	-	ST16	0	2	9	24	-	0	-	0	-	0	-	0	-	0	-	wzi50	KL51	K51	none	Very high	0.9994		O3b	O3b	-	High	0.9905	O3b_08_wbdC	aac(6')-Ib-cr.v2;aac(6')-Ib-cr.v2;aadA2^;aadA2^;aph3-Ia.v1^;aph3-Ia.v1^	-	-	qnrS1;qnrS1	-	mphA;mphA	-	-	sul1;sul1	tet(A).v1;tet(A).v1	-	dfrA12;dfrA12
GCA_023022525.1_PDT001289763.1_genomic	Klebsiella pneumoniae	strong	130	200699	414178	5817444	no	-	ST16	1	2	11	28	ybt 10; ICEKp4	91-1LV	-	0	-	0	-	0	-	0	-	wzi50	KL51	K51	none	Very high	0.9994		O3b	O3b	none	Very high	0.9908		aac(6')-Ib-cr.v2;aac(6')-Ib-cr.v2;aadA*;aadA*;aph3-Ia.v1^;aph3-Ia.v1^	-	-	-	-	ereA2*;ereA2*;mphA;mphA	cmlA5;cmlA5	arr-2;arr-2	sul1*;sul1*	tet(A).v1;tet(A).v1	-	dfrA17;dfrA17
GCA_023023185.1_PDT001289732.1_genomic	Klebsiella pneumoniae	strong	50	274377	956068	5425480	no	-	ST16	0	2	3	6	-	0	-	0	-	0	-	0	-	0	-	wzi50	KL51	K51	none	Very high	0.9993		O3b	O3b	none	Very high	0.9908		-	-	-	qnrS1;qnrS1	-	-	-	-	-	-	-	-
GCA_023024005.1_PDT001289678.1_genomic	Klebsiella pneumoniae	strong	67	292248	745619	5976084	no	-	ST16	0	1	7	16	-	0	-	0	-	0	-	0	-	0	-	wzi50	KL51	K51	none	Very high	0.9993		O3b	O3b	none	Very high	0.9908		aac(6')-Ib-cr.v2;aac(6')-Ib-cr.v2;aadA2^;aadA2^	-	-	-	-	-	-	-	sul1;sul1	tet(A).v1;tet(A).v1	-	dfrA12;dfrA12
GCA_023024085.1_PDT001289674.1_genomic	Klebsiella pneumoniae	strong	50	291109	658284	5419311	no	-	ST16	0	2	2	2	-	0	-	0	-	0	-	0	-	0	-	wzi50	KL51	K51	?	Good	0.9993		O3b	O3b	none	Very high	0.9907		-	-	-	-	-	-	-	-	-	-	-	-
GCA_023024105.1_PDT001289673.1_genomic	Klebsiella pneumoniae	strong	145	274377	556414	5823818	no	-	ST16	0	2	11	32	-	0	-	0	-	0	-	0	-	0	-	wzi50	KL51	K51	none	Very high	0.9993		O3b	O3b	none	Very high	0.9908		aac(6')-Ib-cr.v2;aac(6')-Ib-cr.v2;aadA*;aadA*;aph3-Ia.v1^;aph3-Ia.v1^	-	-	qnrS1;qnrS1	-	ereA2*;ereA2*;mphA;mphA	cmlA5;cmlA5	arr-2;arr-2	sul1*;sul1*	tet(A).v1;tet(A).v1	-	dfrA17;dfrA17
GCA_023024145.1_PDT001289672.1_genomic	Klebsiella pneumoniae	strong	203	164777	414163	5946853	no	-	ST16	1	2	11	32	ybt 10; ICEKp4	91-1LV	-	0	-	0	-	0	-	0	-	wzi50	KL51	K51	none	Very high	0.9994		O3b	O3b	none	Very high	0.9908		aac(6')-Ib-cr.v2;aac(6')-Ib-cr.v2;aadA*;aadA*;aph3-Ia.v1^;aph3-Ia.v1^	-	-	qnrS1;qnrS1	-	ereA2*;ereA2*;mphA;mphA	cmlA5;cmlA5	arr-2;arr-2	sul1*;sul1*	tet(A).v1;tet(A).v1	-	dfrA17;dfrA17
GCA_023025345.1_PDT001289623.1_genomic	Klebsiella pneumoniae	strong	102	207420	449601	5573528	no	-	ST16	1	1	8	18	ybt 10; ICEKp4	91-2LV	-	0	-	0	-	0	-	0	-	wzi50	KL51	K51	none	Very high	0.9994		O3b	O3b	none	Very high	0.9907		aac(6')-Ib-cr.v2;aac(6')-Ib-cr.v2;aadA2^;aadA2^	-	-	-	-	mphA;mphA	-	-	sul1;sul1	tet(A).v1;tet(A).v1	-	dfrA12;dfrA12
GCA_023025385.1_PDT001289622.1_genomic	Klebsiella pneumoniae	strong	94	216073	514794	5729565	no	-	ST16	1	1	8	20	ybt 10; ICEKp4	91-1LV	-	0	-	0	-	0	-	0	-	wzi50	KL51	K51	none	Very high	0.9994		O3b	O3b	none	Very high	0.9907		aac(6')-Ib-cr.v2;aac(6')-Ib-cr.v2;aadA2^;aadA2^;aph3-Ia.v1^;aph3-Ia.v1^	-	-	-	-	mphA;mphA	-	-	sul1;sul1	tet(A).v1;tet(A).v1	-	dfrA12;dfrA12
GCA_023025405.1_PDT001289617.1_genomic	Klebsiella pneumoniae	strong	100	242442	514790	5699830	no	-	ST16	1	1	8	20	ybt 10; ICEKp4	91-1LV	-	0	-	0	-	0	-	0	-	wzi50	KL51	K51	none	Very high	0.9994		O3b	O3b	none	Very high	0.9908		aac(6')-Ib-cr.v2;aac(6')-Ib-cr.v2;aadA2^;aadA2^;aph3-Ia.v1^;aph3-Ia.v1^	-	-	-	-	mphA;mphA	-	-	sul1;sul1	tet(A).v1;tet(A).v1	-	dfrA12;dfrA12
GCA_023025425.1_PDT001289621.1_genomic	Klebsiella pneumoniae	strong	82	273657	514790	5705257	no	-	ST16	1	0	6	12	ybt 10; ICEKp4	91-1LV	-	0	-	0	-	0	-	0	-	wzi50	KL51	K51	none	Very high	0.9994		O3b	O3b	none	Very high	0.9907		aadA2^;aadA2^;aph3-Ia.v1^;aph3-Ia.v1^	-	-	-	-	mphA;mphA	-	-	sul1;sul1	tet(A).v1;tet(A).v1	-	dfrA12;dfrA12
GCA_023025485.1_PDT001289616.1_genomic	Klebsiella pneumoniae	strong	106	212606	388803	5706608	no	-	ST16	1	1	8	20	ybt 10; ICEKp4	91-1LV	-	0	-	0	-	0	-	0	-	wzi50	KL51	K51	none	Very high	0.9994		O3b	O3b	none	Very high	0.9908		aac(6')-Ib-cr.v2;aac(6')-Ib-cr.v2;aadA2^;aadA2^;aph3-Ia.v1^;aph3-Ia.v1^	-	-	-	-	mphA;mphA	-	-	sul1;sul1	tet(A).v1;tet(A).v1	-	dfrA12;dfrA12
GCA_023025965.1_PDT001289592.1_genomic	Klebsiella pneumoniae	strong	102	292279	542044	5946762	no	-	ST16	1	2	9	20	ybt 10; ICEKp4	91-1LV	-	0	-	0	-	0	-	0	-	wzi50	KL51	K51	none	Very high	0.9994		O3b	O3b	none	Very high	0.9907		aac(6')-Ib-cr.v2;aac(6')-Ib-cr.v2;aadA2^;aadA2^	-	-	-	-	mphA;mphA	-	-	sul1;sul1	tet(A).v1;tet(A).v1	-	dfrA12;dfrA12
GCA_023026065.1_PDT001289587.1_genomic	Klebsiella pneumoniae	strong	66	290711	745597	5587059	no	-	ST16	0	1	4	6	-	0	-	0	-	0	-	0	-	0	-	wzi50	KL51	K51	none	Very high	0.9993		O3b	O3b	-	High	0.9889	O3b_06_wbdA	aac(6')-Ib-cr.v2;aac(6')-Ib-cr.v2	-	-	-	-	-	-	-	-	-	-	-
GCA_023026255.1_PDT001289575.1_genomic	Klebsiella pneumoniae	strong	76	216102	758672	5699763	no	-	ST16	0	1	8	19	-	0	-	0	-	0	-	0	-	0	-	wzi50	KL51	K51	none	Very high	0.9993		O3b	O3b	none	Very high	0.9908		aac(6')-Ib-cr.v2;aac(6')-Ib-cr.v2;aadA2^;aadA2^	-	-	-	-	mphA;mphA;mphA*?	-	-	sul1;sul1	tet(A).v1;tet(A).v1	-	dfrA12;dfrA12
GCA_023026285.1_PDT001289572.1_genomic	Klebsiella pneumoniae	strong	69	274377	449574	5672806	no	-	ST16	0	2	3	4	-	0	-	0	-	0	-	0	-	0	-	wzi50	KL51	K51	none	Very high	0.9993		O3b	O3b	none	Very high	0.9908		-	-	-	-	-	-	-	-	-	-	-	-
GCA_023026345.1_PDT001289570.1_genomic	Klebsiella pneumoniae	strong	71	280300	745619	5602683	no	-	ST16	0	1	8	18	-	0	-	0	-	0	-	0	-	0	-	wzi50	KL51	K51	none	Very high	0.9993		O3b	O3b	none	Very high	0.9908		aac(6')-Ib-cr.v2;aac(6')-Ib-cr.v2;aadA2^;aadA2^	-	-	-	-	mphA;mphA	-	-	sul1;sul1	tet(A).v1;tet(A).v1	-	dfrA12;dfrA12
GCA_023026605.1_PDT001289559.1_genomic	Klebsiella pneumoniae	strong	105	215959	383245	6013478	no	-	ST16	4	2	8	32	ybt 10; ICEKp4	91-2LV	-	0	iuc 1	63	-	0	rmp 1; KpVP-1	26-1LV	rmpA2_6*-47%	wzi50	KL51	K51	none	Very high	0.9994		O3b	O3b	none	Very high	0.9872		aac(6')-Ib-cr.v2;aac(6')-Ib-cr.v2;aadA2^;aadA2^;aph(3')-VI;aph(3')-VI;aph3-Ia.v1^;aph3-Ia.v1^;armA;armA	-	-	qnrS1;qnrS1	-	mphA;mphA;msrE;msrE	-	-	sul1;sul1;sul2;sul2	-	-	dfrA12;dfrA12;dfrA5;dfrA5
GCA_023026785.1_PDT001289549.1_genomic	Klebsiella pneumoniae	strong	118	193731	445273	5920694	no	-	ST16	4	2	8	31	ybt 10; ICEKp4	91-2LV	-	0	iuc 1	63	-	0	rmp 1; KpVP-1	26-1LV	rmpA2_6*-47%	wzi50	KL51	K51	none	Very high	0.9994		O3b	O3b	none	Very high	0.9907		aac(6')-Ib-cr.v2;aac(6')-Ib-cr.v2;aadA2^;aadA2^;aph(3')-VI;aph(3')-VI;aph3-Ia.v1^;aph3-Ia.v1^;armA;armA	-	-	qnrS1;qnrS1	-	mphA;mphA;msrE;msrE	-	-	sul1;sul1;sul2;sul2	-	-	dfrA12;dfrA12;dfrA5
GCA_023028125.1_PDT001289474.1_genomic	Klebsiella pneumoniae	strong	126	265592	512868	5950087	no	-	ST16	4	2	8	32	ybt 10; ICEKp4	91-2LV	-	0	iuc 1	63	-	0	rmp 1; KpVP-1	26-1LV	rmpA2_6*-47%	wzi50	KL51	K51	none	Very high	0.9994		O3b	O3b	none	Very high	0.9908		aac(6')-Ib-cr.v2;aac(6')-Ib-cr.v2;aadA2^;aadA2^;aph(3')-VI;aph(3')-VI;aph3-Ia.v1^;aph3-Ia.v1^;armA;armA	-	-	qnrS1;qnrS1	-	mphA;mphA;msrE;msrE	-	-	sul1;sul1;sul2;sul2	-	-	dfrA12;dfrA12;dfrA5;dfrA5
GCA_023030805.1_PDT001289429.1_genomic	Klebsiella pneumoniae	strong	125	202660	391960	5932964	no	-	ST16	4	2	8	32	ybt 10; ICEKp4	91-2LV	-	0	iuc 1	63	-	0	rmp 1; KpVP-1 (incomplete)	26-1LV	-	wzi50	KL51	K51	none	Very high	0.9994		O3b	O3b	none	Very high	0.9908		aac(6')-Ib-cr.v2;aac(6')-Ib-cr.v2;aadA2^;aadA2^;aph(3')-VI;aph(3')-VI;aph3-Ia.v1^;aph3-Ia.v1^;armA;armA	-	-	qnrS1;qnrS1	-	mphA;mphA;msrE;msrE	-	-	sul1;sul1;sul2;sul2	-	-	dfrA12;dfrA12;dfrA5;dfrA5
GCA_023031165.1_PDT001289372.1_genomic	Klebsiella pneumoniae	strong	133	207410	425492	5969278	no	-	ST16	4	2	8	32	ybt 10; ICEKp4	91-2LV	-	0	iuc 1	63	-	0	rmp 1; KpVP-1	26-1LV	rmpA2_6*-47%	wzi50	KL51	K51	none	Very high	0.9994		O3b	O3b	none	Very high	0.9908		aac(6')-Ib-cr.v2;aac(6')-Ib-cr.v2;aadA2^;aadA2^;aph(3')-VI;aph(3')-VI;aph3-Ia.v1^;aph3-Ia.v1^;armA;armA	-	-	qnrS1;qnrS1	-	mphA;mphA;msrE;msrE	-	-	sul1;sul1;sul2;sul2	-	-	dfrA12;dfrA12;dfrA5;dfrA5
GCA_023036315.1_PDT001288616.1_genomic	Klebsiella pneumoniae	strong	69	274376	519243	5602266	no	-	ST16	1	2	8	16	ybt 10; ICEKp4	91-2LV	-	0	-	0	-	0	-	0	-	wzi50	KL51	K51	?-	Good	0.9993	KL51_08_wcpB,KL51_14_wcoZ	O3b	O3b	none	Very high	0.9908		aadA2^;aadA2^;aph3-Ia.v1^;aph3-Ia.v1^	-	-	-	-	mphA;mphA	-	-	sul1;sul1	-	-	dfrA12;dfrA12
GCA_023036715.1_PDT001288579.1_genomic	Klebsiella pneumoniae	strong	74	223973	519215	5591451	no	-	ST16	1	2	8	18	ybt 10; ICEKp4	91-2LV	-	0	-	0	-	0	-	0	-	wzi50	KL51	K51	none	Very high	0.9994		O3b	O3b	none	Very high	0.9908		aadA2^;aadA2^;aadA2^;aph3-Ia.v1^;aph3-Ia.v1^	-	-	-	-	mphA;mphA;mphA*	-	-	sul1;sul1	-	-	dfrA12;dfrA12
GCA_023037135.1_PDT001288548.1_genomic	Klebsiella pneumoniae	strong	56	292486	656415	5627050	no	-	ST16	1	2	8	14	ybt 10; ICEKp4	91-2LV	-	0	-	0	-	0	-	0	-	wzi50	KL51	K51	?	Good	0.9993		O3b	O3b	none	Very high	0.9908		aadA2^;aadA2^	-	-	-	-	mphA;mphA	-	-	sul1;sul1	-	-	dfrA12;dfrA12
GCA_023037355.1_PDT001288526.1_genomic	Klebsiella pneumoniae	strong	91	148759	342107	5347119	no	-	ST16	1	2	3	4	ybt 10; ICEKp4	91-2LV	-	0	-	0	-	0	-	0	-	wzi50	unknown (KL51)	unknown (K51)	?-	None	0.9993	KL51_07_wcaJ,KL51_08_wcpB,KL51_09_wzy,KL51_10_wcuF,KL51_11_wcpA,KL51_12_wzx,KL51_13,KL51_14_wcoZ	O3b	O3b	none	Very high	0.9908		-	-	-	-	-	-	-	-	-	-	-	-
GCA_023037395.1_PDT001288523.1_genomic	Klebsiella pneumoniae	strong	65	230806	519201	5586032	no	-	ST16	1	2	8	16	ybt 10; ICEKp4	91-2LV	-	0	-	0	-	0	-	0	-	wzi50	KL51	K51	none	Very high	0.9994		O3b	O3b	none	Very high	0.9908		aadA2^;aadA2^;aph3-Ia.v1^;aph3-Ia.v1^	-	-	-	-	mphA;mphA	-	-	sul1;sul1	-	-	dfrA12;dfrA12
GCA_023037555.1_PDT001288506.1_genomic	Klebsiella pneumoniae	strong	66	205094	970824	5620344	no	-	ST16	1	2	8	14	ybt 10; ICEKp4	91-2LV	-	0	-	0	-	0	-	0	-	wzi50	unknown (KL51)	unknown (K51)	?-	None	0.9993	KL51_08_wcpB,KL51_09_wzy,KL51_11_wcpA,KL51_14_wcoZ	O3b	O3b	none	Very high	0.9908		aadA2^;aadA2^	-	-	-	-	mphA;mphA	-	-	sul1;sul1	-	-	dfrA12;dfrA12
GCA_023038715.1_PDT001288430.1_genomic	Klebsiella pneumoniae	strong	82	197509	356011	5586189	no	-	ST16	1	2	8	14	ybt 10; ICEKp4	91-2LV	-	0	-	0	-	0	-	0	-	wzi50	KL51	K51	none	Very high	0.9993		O3b	O3b	none	Very high	0.9908		aadA2^;aadA2^	-	-	-	-	mphA;mphA	-	-	sul1;sul1	-	-	dfrA12;dfrA12
GCA_023038955.1_PDT001288404.1_genomic	Klebsiella pneumoniae	strong	63	273620	570375	5594319	no	-	ST16	1	2	8	14	ybt 10; ICEKp4	91-2LV	-	0	-	0	-	0	-	0	-	wzi50	KL51	K51	?-	Good	0.9993	KL51_09_wzy,KL51_11_wcpA,KL51_12_wzx	O3b	O3b	none	Very high	0.9908		aadA2^;aadA2^	-	-	-	-	mphA;mphA	-	-	sul1;sul1	-	-	dfrA12;dfrA12
GCA_023040035.1_PDT001288351.1_genomic	Klebsiella pneumoniae	strong	65	274376	748011	5594381	no	-	ST16	1	2	8	16	ybt 10; ICEKp4	91-2LV	-	0	-	0	-	0	-	0	-	wzi50	unknown (KL51)	unknown (K51)	?-	None	0.9993	KL51_08_wcpB,KL51_09_wzy,KL51_10_wcuF,KL51_13,KL51_14_wcoZ	O3b	O3b	none	Very high	0.9908		aadA2^;aadA2^;aph3-Ia.v1^;aph3-Ia.v1^	-	-	-	-	mphA;mphA	-	-	sul1;sul1	-	-	dfrA12;dfrA12
GCA_023040375.1_PDT001288329.1_genomic	Klebsiella pneumoniae	strong	106	159384	319395	5808311	no	-	ST16	0	2	9	28	-	0	-	0	-	0	-	0	-	0	-	wzi50	KL51	K51	?-	Good	0.9993	KL51_08_wcpB,KL51_09_wzy,KL51_12_wzx	O3b	O3b	none	Very high	0.9907		aac(6')-Ib-cr.v2;aac(6')-Ib-cr.v2;aadA2^;aadA2^;armA;armA	-	-	-	-	mphA;mphA;mphE.v2;mphE.v2;msrE;msrE	-	-	sul1;sul1	tet(A).v1;tet(A).v1	-	dfrA12;dfrA12
GCA_023040555.1_PDT001288316.1_genomic	Klebsiella pneumoniae	strong	134	181667	479087	5700351	no	-	ST16	1	2	9	28	ybt 10; ICEKp4	91-1LV	-	0	-	0	-	0	-	0	-	wzi50	unknown (KL51)	unknown (K51)	?-	None	0.9994	KL51_08_wcpB,KL51_09_wzy,KL51_10_wcuF,KL51_11_wcpA,KL51_12_wzx,KL51_13,KL51_14_wcoZ	O3b	O3b	none	Very high	0.9908		aac(6')-Ib-cr.v1^;aac(6')-Ib^;aadA2^;aadA2^	-	-	qnrA1^;qnrA1^	-	mphA;mphA^;mphA^	-	-	sul1;sul1;sul2;sul2	tet(A).v1;tet(A).v1	-	dfrA12;dfrA12;dfrA22*;dfrA22*
GCA_023040675.1_PDT001288305.1_genomic	Klebsiella pneumoniae	strong	73	178372	548140	5544832	no	-	ST16	0	2	8	16	-	0	-	0	-	0	-	0	-	0	-	wzi50	KL51	K51	?-	Good	0.9993	KL51_08_wcpB,KL51_11_wcpA,KL51_14_wcoZ	O3b	O3b	none	Very high	0.9908		aadA2^;aadA2^;aph3-Ia.v1^;aph3-Ia.v1^	-	-	-	-	mphA;mphA	-	-	sul1;sul1	-	-	dfrA12;dfrA12
GCA_023040695.1_PDT001288306.1_genomic	Klebsiella pneumoniae	strong	77	210416	522224	5601564	no	-	ST16	1	2	8	16	ybt 10; ICEKp4	91-2LV	-	0	-	0	-	0	-	0	-	wzi50	unknown (KL51)	unknown (K51)	?-	None	0.9992	KL51_06_wzc,KL51_08_wcpB,KL51_09_wzy,KL51_10_wcuF,KL51_11_wcpA,KL51_12_wzx,KL51_13,KL51_14_wcoZ	O3b	O3b	none	Very high	0.9908		aadA2^;aadA2^;aph3-Ia.v1^;aph3-Ia.v1^	-	-	-	-	mphA;mphA	-	-	sul1;sul1	-	-	dfrA12;dfrA12
GCA_023041095.1_PDT001288289.1_genomic	Klebsiella pneumoniae	strong	183	103488	213394	5665235	no	-	ST16	1	2	9	21	ybt 10; ICEKp4	91-2LV	-	0	-	0	-	0	-	0	-	wzi50	unknown (KL51)	unknown (K51)	?-	None	0.9993	KL51_08_wcpB,KL51_09_wzy,KL51_11_wcpA,KL51_12_wzx,KL51_13,KL51_14_wcoZ	O3b	O3b	none	Very high	0.9907		aac(6')-Ib-cr.v2;aac(6')-Ib-cr.v2;aadA2^;aadA2^;aph3-Ia.v1^;aph3-Ia.v1^	-	-	-	-	mphA;mphA	-	-	sul1;sul1	tet(A).v1;tet(A).v1	-	dfrA12;dfrA12
GCA_023042595.1_PDT001288196.1_genomic	Klebsiella pneumoniae	strong	86	185656	582864	5624460	no	-	ST16	1	2	8	16	ybt 10; ICEKp4	91-2LV	-	0	-	0	-	0	-	0	-	wzi50	unknown (KL51)	unknown (K51)	?-	None	0.9993	KL51_08_wcpB,KL51_09_wzy,KL51_11_wcpA,KL51_12_wzx,KL51_13	O3b	O3b	none	Very high	0.9908		aadA2^;aadA2^;aph3-Ia.v1^;aph3-Ia.v1^	-	-	-	-	mphA;mphA	-	-	sul1;sul1	-	-	dfrA12;dfrA12
GCA_023043075.1_PDT001288161.1_genomic	Klebsiella pneumoniae	strong	76	193602	312593	5617840	no	-	ST16	1	2	8	16	ybt 10; ICEKp4	91-2LV	-	0	-	0	-	0	-	0	-	wzi50	KL51	K51	?-	Good	0.9993	KL51_09_wzy,KL51_11_wcpA	O3b	O3b	none	Very high	0.9908		aadA2^;aadA2^;aph3-Ia.v1^;aph3-Ia.v1^	-	-	-	-	mphA;mphA	-	-	sul1;sul1	-	-	dfrA12;dfrA12
GCA_023043875.1_PDT001288092.1_genomic	Klebsiella pneumoniae	strong	127	100237	325637	5653143	no	-	ST16	1	2	8	22	ybt 9; ICEKp3	174	-	0	-	0	-	0	-	0	-	wzi50	KL51	K51	-	High	0.9993	KL51_07_wcaJ	unknown (O3/O3a)	unknown (O3/O3a)	-	None	0.917	O3/O3a_01_manC,O3/O3a_02_manB,O3/O3a_03_wzm,O3/O3a_04_wzt,O3/O3a_05_wbdD,O3/O3a_06_wbdA	aac(6')-Ib'.v1;aadA*;aadA*;aadA2^;aadA2^	-	-	-	-	-	-	-	sul1;sul1	tet(B).v2*;tet(B).v2*;tetR*;tetR*	-	dfrA12;dfrA12
GCA_023044135.1_PDT001288089.1_genomic	Klebsiella pneumoniae	strong	80	229734	585294	5700048	no	-	ST16	1	2	8	22	ybt 9; ICEKp3	174	-	0	-	0	-	0	-	0	-	wzi50	KL51	K51	none	Very high	0.9993		unknown (O3/O3a)	unknown (O3/O3a)	-	None	0.917	O3/O3a_01_manC,O3/O3a_02_manB,O3/O3a_03_wzm,O3/O3a_04_wzt,O3/O3a_05_wbdD,O3/O3a_06_wbdA	aac(6')-Ib'.v1;aadA*;aadA*;aadA2^;aadA2^	-	-	-	-	-	-	-	sul1;sul1	tet(B).v2*;tet(B).v2*;tetR*;tetR*	-	dfrA12;dfrA12
GCA_023044155.1_PDT001288091.1_genomic	Klebsiella pneumoniae	strong	84	240827	389466	5714054	no	-	ST16	1	2	8	22	ybt 9; ICEKp3	174	-	0	-	0	-	0	-	0	-	wzi50	KL51	K51	none	Very high	0.9993		unknown (O3/O3a)	unknown (O3/O3a)	-+	None	0.8527	O3/O3a_01_manC,O3/O3a_02_manB,O3/O3a_03_wzm,O3/O3a_04_wzt,O3/O3a_05_wbdD,O3/O3a_06_wbdA	aac(6')-Ib'.v1;aadA*;aadA*;aadA2^;aadA2^	-	-	-	-	-	-	-	sul1;sul1	tet(B).v2*;tet(B).v2*;tetR*;tetR*	-	dfrA12;dfrA12
GCA_023044175.1_PDT001288090.1_genomic	Klebsiella pneumoniae	strong	116	123280	344191	5696872	no	-	ST16	1	2	8	22	ybt 9; ICEKp3	174	-	0	-	0	-	0	-	0	-	wzi50	KL51	K51	none	Very high	0.9993		unknown (O3/O3a)	unknown (O3/O3a)	-	None	0.917	O3/O3a_01_manC,O3/O3a_02_manB,O3/O3a_03_wzm,O3/O3a_04_wzt,O3/O3a_05_wbdD,O3/O3a_06_wbdA	aac(6')-Ib'.v1;aadA*;aadA*;aadA2^;aadA2^	-	-	-	-	-	-	-	sul1;sul1	tet(B).v2*;tet(B).v2*;tetR*;tetR*	-	dfrA12;dfrA12
GCA_023044195.1_PDT001288086.1_genomic	Klebsiella pneumoniae	strong	98	172540	344191	5662292	no	-	ST16	1	2	8	22	ybt 9; ICEKp3	174	-	0	-	0	-	0	-	0	-	wzi50	KL51	K51	none	Very high	0.9993		unknown (O3/O3a)	unknown (O3/O3a)	-	None	0.917	O3/O3a_01_manC,O3/O3a_02_manB,O3/O3a_03_wzm,O3/O3a_04_wzt,O3/O3a_05_wbdD,O3/O3a_06_wbdA	aac(6')-Ib'.v1;aadA*;aadA*;aadA2^;aadA2^	-	-	-	-	-	-	-	sul1;sul1	tet(B).v2*;tet(B).v2*;tetR*;tetR*	-	dfrA12;dfrA12
GCA_023046875.1_PDT001289396.1_genomic	Klebsiella pneumoniae	strong	118	292496	927549	5922086	no	-	ST16	4	2	8	32	ybt 10; ICEKp4	91-2LV	-	0	iuc 1	63	-	0	rmp 1; KpVP-1	26-1LV	rmpA2_6*-47%	wzi50	KL51	K51	none	Very high	0.9994		O3b	O3b	none	Very high	0.9908		aac(6')-Ib-cr.v2;aac(6')-Ib-cr.v2;aadA2^;aadA2^;aph(3')-VI;aph(3')-VI;aph3-Ia.v1^;aph3-Ia.v1^;armA;armA	-	-	qnrS1;qnrS1	-	mphA;mphA;msrE;msrE	-	-	sul1;sul1;sul2;sul2	-	-	dfrA12;dfrA12;dfrA5;dfrA5
GCA_023060175.1_ASM2306017v1_genomic	Klebsiella pneumoniae	strong	140	125377	293458	5549279	no	-	ST16	0	1	7	12	-	0	-	0	-	0	-	0	-	0	-	wzi50	unknown (KL107)	unknown (KL107)	?-+	None	0.8465	KL107_05_wzb,KL107_06_wzc,KL107_07_wbaP,KL107_08,KL107_09,KL107_10,KL107_12,KL107_13,KL107_14,KL107_15	O3b	O3b	none	Very high	0.9908		aac(3)-IIa.v1^;aac(6')-Ib-cr.v2;aadA2^;aph3-Ia.v1^	-	-	-	-	mphA	-	-	sul1	-	-	dfrA12;dfrA14.v2*
GCA_023071915.1_PDT001291322.1_genomic	Klebsiella pneumoniae	strong	90	274479	630399	5725568	no	-	ST16	0	2	9	34	-	0	-	0	-	0	-	0	-	0	-	wzi230	KL81	K81	none	Very high	0.9961		OL101	unknown (OL101)	*	High	0.9489		aac(6')-Ib-cr.v2;aac(6')-Ib-cr.v2;rmtB;rmtB;strA.v1^;strA.v1^;strA.v1^;strB.v1;strB.v1;strB.v1	-	-	qnrB1.v2^;qnrB1.v2^	-	ermB.v1*;ermB.v1*;mphA;mphA	-	-	sul1;sul1;sul1*;sul2;sul2;sul2*	tet(A).v1;tet(A).v1	-	dfrA14.v2*;dfrA14.v2*
GCA_023080655.1_PDT001289740.1_genomic	Klebsiella pneumoniae	strong	109	273388	658065	5700805	no	-	ST16	1	2	7	14	ybt 10; ICEKp4 (truncated)	91-3LV	-	0	-	0	-	0	-	0	-	wzi50	KL51	K51	none	Very high	0.9994		O3b	O3b	none	Very high	0.9908		strA.v1^;strA.v1^;strB.v1;strB.v1	-	-	-	-	-	-	-	sul2;sul2	-	-	dfrA14.v2*;dfrA14.v2*
GCA_023080825.1_PDT001289726.1_genomic	Klebsiella pneumoniae	strong	118	223253	469395	5923801	no	-	ST16	1	2	10	26	ybt 10; ICEKp4	91-1LV	-	0	-	0	-	0	-	0	-	wzi50	KL51	K51	none	Very high	0.9994		O3b	O3b	none	Very high	0.9908		aac(6')-Ib-cr.v2;aac(6')-Ib-cr.v2;aadA*;aadA*;aph3-Ia.v1^;aph3-Ia.v1^	-	-	-	-	ereA2*;ereA2*;mphA;mphA	cmlA5;cmlA5	arr-2;arr-2	sul1*;sul1*	tet(A).v1;tet(A).v1	-	-
GCA_023130295.1_ASM2313029v1_genomic	Klebsiella pneumoniae	strong	408	28013	124935	5425735	yes (1188)	ambiguous_bases	ST16	1	1	6	5	ybt 10; ICEKp4	91-1LV	-	0	-	0	-	0	-	0	-	wzi50	unknown (KL107)	unknown (KL107)	?-+	None	0.8658	KL107_02_cpsACP,KL107_05_wzb,KL107_06_wzc,KL107_07_wbaP,KL107_08,KL107_09,KL107_10,KL107_12,KL107_13,KL107_14,KL107_15	unknown (O3b)	unknown (O3b)	?-	Low	0.99	O3b_05_wbdD,O3b_06_wbdA	aac(6')-Ib-cr.v2	-	-	-	-	-	CatB4.v1?	-	-	tet(A).v1	-	-
GCA_023274395.1_ASM2327439v1_genomic	Klebsiella pneumoniae	strong	154	93665	222490	5510126	no	-	ST16	1	2	9	11	ybt 9; ICEKp3	174	-	0	-	0	-	0	-	0	-	wzi50	unknown (KL50)	unknown (K50)	?-+*	None	0.9631	KL50_05_wbaZ,KL50_06_wbaP,KL50_07_wcuU,KL50_08_wcuH,KL50_09_wzx	O3b	O3b	?-+	Good	0.9908	O3b_06_wbdA	aac(6')-Ib'.v1;aadA*;rmtB	-	-	-	-	mphA?	-	arr-3	sul1	-	-	dfrA1.v1
GCA_023274435.1_ASM2327443v1_genomic	Klebsiella pneumoniae	strong	107	132643	258282	5338866	no	-	ST16	1	2	7	9	ybt 9; ICEKp3	174	-	0	-	0	-	0	-	0	-	wzi50	unknown (KL50)	unknown (K50)	?-+*	None	0.9631	KL50_05_wbaZ,KL50_06_wbaP,KL50_07_wcuU,KL50_08_wcuH,KL50_09_wzx	O3b	O3b	?-	Good	0.9906	O3b_06_wbdA	aac(6')-Ib'.v1;aadA*;aadA2^	-	-	-	-	-	-	-	sul1	-	-	dfrA12
GCA_023274795.1_ASM2327479v1_genomic	Klebsiella pneumoniae	strong	122	133635	480079	5485318	no	-	ST16	1	2	8	12	ybt 9; ICEKp3	174	-	0	-	0	-	0	-	0	-	wzi50	unknown (KL50)	unknown (K50)	?-*	None	0.9636	KL50_05_wbaZ,KL50_06_wbaP,KL50_07_wcuU,KL50_08_wcuH,KL50_09_wzx	O3b	O3b	none	Very high	0.9907		aac(6')-Ib'.v1;aadA*;aadA2^	-	-	-	-	-	-	-	sul1	tet(B).v2*;tetR*	-	dfrA12
GCA_023274835.1_ASM2327483v1_genomic	Klebsiella pneumoniae	strong	108	197832	540518	5544049	no	-	ST16	1	2	10	15	ybt 9; ICEKp3	174	-	0	-	0	-	0	-	0	-	wzi50	unknown (KL50)	unknown (K50)	?-*	None	0.9648	KL50_05_wbaZ,KL50_06_wbaP,KL50_07_wcuU,KL50_08_wcuH,KL50_09_wzx	O3b	O3b	none	Very high	0.9908		aac(6')-Ib'.v1;aadA*;rmtB	-	-	-	-	ermB.v1*;mphA?	-	arr-3	sul1	tet(B).v2*;tetR*	-	dfrA1.v1
GCA_023275155.1_ASM2327515v1_genomic	Klebsiella pneumoniae	strong	78	211230	479467	5500626	no	-	ST16	1	2	8	12	ybt 9; ICEKp3	174-1LV	-	0	-	0	-	0	-	0	-	wzi50	unknown (KL107)	unknown (KL107)	?-+	None	0.8535	KL107_05_wzb,KL107_06_wzc,KL107_07_wbaP,KL107_08,KL107_09,KL107_10,KL107_12,KL107_13,KL107_14,KL107_15,KL107_16_ugd	O3b	O3b	none	Very high	0.9908		aac(6')-Ib'.v1;aadA*;aadA2^	-	-	-	-	-	-	-	sul1	tet(B).v2*;tetR*	-	dfrA12
GCA_023275695.1_ASM2327569v1_genomic	Klebsiella pneumoniae	strong	123	167792	391391	5749799	no	-	ST16	1	2	10	10	ybt 9; ICEKp3	174-2LV	-	0	-	0	-	0	-	0	-	wzi50	unknown (KL50)	unknown (K50)	?-+*	None	0.9631	KL50_05_wbaZ,KL50_06_wbaP,KL50_07_wcuU,KL50_08_wcuH,KL50_09_wzx	O3b	O3b	?-	Good	0.9907	O3b_06_wbdA	aac(6')-Ib	-	-	-	-	ermB.v1*;mphA?	catB3.v2	arr-2	sul1	-	-	dfrA1.v1
GCA_900084125.1_11983_8_2_genomic	Klebsiella pneumoniae	strong	31	737963	1466721	5451376	yes (3266)	ambiguous_bases	ST16	0	1	9	11	-	0	-	0	-	0	-	0	-	0	-	wzi50	KL51	K51	none	Very high	0.9994		O3b	O3b	none	Very high	0.9908		aac(6')-Ib-cr.v2;aadA2^;aph3-Ia.v1^	-	-	-	-	mphA	CatB4.v1?	-	sul1	tet(A).v1	-	dfrA12
GCA_900084145.1_11983_8_59_genomic	Klebsiella pneumoniae	strong	33	721084	1423882	5353638	yes (2968)	ambiguous_bases	ST16	0	1	9	10	-	0	-	0	-	0	-	0	-	0	-	wzi50	KL51	K51	none	Very high	0.9994		O3b	O3b	none	Very high	0.9908		aac(6')-Ib-cr.v2;aadA2^	-	-	-	-	mphA	CatB4.v1?	-	sul1	tet(A).v1	-	dfrA12
GCA_900084265.1_11983_8_22_genomic	Klebsiella pneumoniae	strong	40	478801	937864	5445451	yes (3269)	ambiguous_bases	ST16	0	1	9	10	-	0	-	0	-	0	-	0	-	0	-	wzi50	KL51	K51	none	Very high	0.9994		O3b	O3b	none	Very high	0.9908		aac(6')-Ib-cr.v2;aadA2^	-	-	-	-	mphA	CatB4.v1	-	sul1	tet(A).v1	-	dfrA12
GCA_900084495.1_11983_8_44_genomic	Klebsiella pneumoniae	strong	43	293753	586361	5424787	yes (5732)	ambiguous_bases	ST16	0	1	8	8	-	0	-	0	-	0	-	0	-	0	-	wzi50	KL51	K51	-	High	0.9993	KL51_12_wzx,KL51_14_wcoZ	O3b	O3b	none	Very high	0.9908		aac(6')-Ib-cr.v2;aadA2^	-	-	-	-	mphA	CatB4.v1?	-	sul1	-	-	dfrA12
GCA_900084525.1_11983_8_71_genomic	Klebsiella pneumoniae	strong	39	709136	805419	5441279	yes (4156)	ambiguous_bases	ST16	0	1	9	10	-	0	-	0	-	0	-	0	-	0	-	wzi50	KL51	K51	none	Very high	0.9994		O3b	O3b	none	Very high	0.9908		aac(6')-Ib-cr.v2;aadA2^	-	-	-	-	mphA	CatB4.v1?	-	sul1	tet(A).v1	-	dfrA12
GCA_900084535.1_11983_8_72_genomic	Klebsiella pneumoniae	strong	37	398573	730764	5438534	yes (5527)	ambiguous_bases	ST16	0	0	8	9	-	0	-	0	-	0	-	0	-	0	-	wzi50	KL51	K51	none	Very high	0.9994		O3b	O3b	-	High	0.9908	O3b_08_wbdC	aac(6')-Ib-cr.v2;aadA2^	-	-	-	-	mphA	CatB4.v1?	-	sul1	tet(A).v1	-	dfrA12
GCA_900085155.1_12045_6_89_genomic	Klebsiella pneumoniae	strong	34	492125	1363387	5460993	yes (4074)	ambiguous_bases	ST16	0	0	4	3	-	0	-	0	-	0	-	0	-	0	-	wzi50	KL51	K51	none	Very high	0.9994		O3b	O3b	none	Very high	0.9908		aac(3)-IId^	-	-	-	-	-	-	-	sul1	-	-	dfrA25
GCA_900085345.1_12045_7_19_genomic	Klebsiella pneumoniae	strong	37	425697	996762	5527618	yes (5720)	ambiguous_bases	ST16	0	1	6	6	-	0	-	0	-	0	-	0	-	0	-	wzi50	KL51	K51	?*	Good	0.9994		O3b	O3b	-	High	0.9908	O3b_08_wbdC	aac(6')-Ib-cr.v2	-	-	-	-	-	CatB4.v1?	-	-	tet(A).v1	-	-
GCA_900085845.1_12082_2_2_genomic	Klebsiella pneumoniae	strong	42	324305	705948	5477787	yes (6390)	ambiguous_bases	ST16	0	1	7	8	-	0	-	0	-	0	-	0	-	0	-	wzi50	KL51	K51	none	Very high	0.9993		O3b	O3b	none	Very high	0.9908		aac(3)-IId^;aadA2^	-	-	-	-	mphA	-	-	sul1	-	-	dfrA12;dfrA25
GCA_900086375.1_12082_5_7_genomic	Klebsiella pneumoniae	strong	55	425653	742830	5477749	yes (5507)	ambiguous_bases	ST16	0	1	9	10	-	0	-	0	-	0	-	0	-	0	-	wzi50	KL51	K51	none	Very high	0.9994		O3b	O3b	-	High	0.9909	O3b_08_wbdC	aac(6')-Ib-cr.v2;aadA2^;aph3-Ia.v1^	-	-	-	-	mphA	CatB4.v1?	-	sul1	tet(A).v1	-	dfrA12
GCA_900092895.1_18090_8_45_genomic	Klebsiella pneumoniae	strong	28	1047472	2058450	5487831	yes (107)	ambiguous_bases	ST16	1	1	6	5	ybt 10; ICEKp4	91-3LV	-	0	-	0	-	0	-	0	-	wzi50	KL51	K51	none	Very high	0.9994		O3b	O3b	none	Very high	0.9908		aadA2^	-	-	-	-	mphA	-	-	sul1	-	-	dfrA12
GCA_900093065.1_18090_8_53_genomic	Klebsiella pneumoniae	strong	72	1044192	2059401	5666086	yes (2735)	ambiguous_bases	ST16	1	1	10	14	ybt 10; ICEKp4	91-2LV	-	0	-	0	-	0	-	0	-	wzi50	KL51	K51	none	Very high	0.9994		O3b	O3b	none	Very high	0.9908		aac(6')-Iaf*;aac(6')-Ib-cr.v2;aadA16*;aadA2^	-	-	qnrB6^	-	mphA	CatB4.v1?	arr-3	sul1	tet(A).v1	-	dfrA12;dfrA27
GCA_900093205.1_18090_8_68_genomic	Klebsiella pneumoniae	strong	26	1043964	2063061	5497232	no	-	ST16	1	1	8	9	ybt 10; ICEKp4	91-2LV	-	0	-	0	-	0	-	0	-	wzi50	KL51	K51	none	Very high	0.9994		O3b	O3b	-	High	0.9906	O3b_08_wbdC	aac(6')-Ib-cr.v2;aadA2^	-	-	-	-	mphA	CatB4.v1?	-	sul1	-	-	dfrA12
GCA_900093225.1_18090_8_56_genomic	Klebsiella pneumoniae	strong	31	1569491	1828918	5498657	no	-	ST16	1	1	8	9	ybt 10; ICEKp4	91-2LV	-	0	-	0	-	0	-	0	-	wzi50	KL51	K51	-	High	0.9994	KL51_12_wzx	O3b	O3b	none	Very high	0.9907		aac(6')-Ib-cr.v2;aadA2^	-	-	-	-	mphA	CatB4.v1?	-	sul1	-	-	dfrA12
GCA_900323945.1_CNR48_genomic	Klebsiella pneumoniae	strong	1	5138672	5138672	5138672	no	-	ST16	0	1	2	1	-	0	-	0	-	0	-	0	-	0	-	wzi50	KL51	K51	none	Very high	0.9994		O3b	O3b	none	Very high	0.9908		-	-	-	-	-	-	-	-	-	-	-	-
GCA_900465095.1_kpn_os2.1_genomic	Klebsiella pneumoniae	strong	155	115994	302886	5482209	no	-	ST16	0	2	6	7	-	0	-	0	-	0	-	0	-	0	-	wzi50	KL51	K51	-	High	0.9988	KL51_10_wcuF	O3b	O3b	-	High	0.9904	O3b_01_manC	aac(6')-Ib-cr.v2;aadA2^;aph3-Ia.v1^	-	-	-	-	mphA	-	-	-	-	-	dfrA12
GCA_900465155.1_kpn_os8.1_genomic	Klebsiella pneumoniae	strong	121	129964	218627	5449750	no	-	ST16	0	2	9	11	-	0	-	0	-	0	-	0	-	0	-	wzi50	KL51	K51	-	High	0.9988	KL51_10_wcuF	O3b	O3b	-	High	0.9903	O3b_01_manC	aac(6')-Ib-cr.v2;aadA2^;aph3-Ia.v1^	-	-	-	-	mphA	CatB4.v1?	-	sul1	-	-	dfrA12
GCA_900492805.1_22036_6_16_genomic	Klebsiella pneumoniae	strong	39	404516	1421949	5501884	yes (658)	ambiguous_bases	ST16	1	1	8	9	ybt 10; ICEKp4 (truncated)	91-3LV	-	0	-	0	-	0	-	0	-	wzi50	KL51	K51	-	High	0.9994	KL51_14_wcoZ	O3b	O3b	none	Very high	0.9908		aac(6')-Ib-cr.v2;aadA2^	-	-	-	-	mphA	CatB4.v1	-	sul1	-	-	dfrA12
GCA_900492845.1_22036_6_22_genomic	Klebsiella pneumoniae	strong	70	373178	598076	5684855	yes (879)	ambiguous_bases	ST16	1	1	10	15	ybt 9; ICEKp3	174	-	0	-	0	-	0	-	0	-	wzi50	KL51	K51	?-	Good	0.9994	KL51_14_wcoZ	O3b	O3b	none	Very high	0.9908		aac(3)-IId^;aac(6')-Ib-cr.v2;aadA16*;aph3-Ia.v1;strA.v1^;strB.v1	-	-	-	-	mphA	catII.2*	arr-3	sul1;sul2*	tet(A).v1	-	dfrA27
GCA_900492865.1_22036_6_18_genomic	Klebsiella pneumoniae	strong	37	324536	800860	5456438	yes (146)	ambiguous_bases	ST16	0	1	8	9	-	0	-	0	-	0	-	0	-	0	-	wzi50	KL51	K51	?-	Good	0.9993	KL51_14_wcoZ	O3b	O3b	none	Very high	0.9907		aac(6')-Ib-cr.v2;aadA2^	-	-	-	-	mphA	CatB4.v1	-	sul1	-	-	dfrA12
GCA_900493275.1_22036_6_37_genomic	Klebsiella pneumoniae	strong	48	506291	892343	5524338	yes (89)	ambiguous_bases	ST16	1	1	8	9	ybt 10; ICEKp4	91-2LV	-	0	-	0	-	0	-	0	-	wzi50	KL51	K51	none	Very high	0.9994		O3b	O3b	none	Very high	0.9908		aac(6')-Ib-cr.v2;aadA2^	-	-	-	-	mphA	CatB4.v1	-	sul1	-	-	dfrA12
GCA_900493425.1_22036_6_80_genomic	Klebsiella pneumoniae	strong	30	427586	779791	5233348	yes (254)	ambiguous_bases	ST16	0	2	2	1	-	0	-	0	-	0	-	0	-	0	-	wzi50	KL51	K51	none	Very high	0.9994		O3b	O3b	none	Very high	0.9907		-	-	-	-	-	-	-	-	-	-	-	-
GCA_900493745.1_22036_6_280_genomic	Klebsiella pneumoniae	strong	46	425822	1422267	5489042	yes (711)	ambiguous_bases	ST16	1	2	5	4	ybt 10; ICEKp4	91-3LV	-	0	-	0	-	0	-	0	-	wzi50	KL51	K51	-	High	0.9993	KL51_14_wcoZ	O3b	O3b	-	High	0.9896	O3b_01_manC	aac(6')-Ib-cr.v2	-	-	-	-	-	CatB4.v1	-	-	-	-	-
GCA_900493925.1_22036_6_322_genomic	Klebsiella pneumoniae	strong	58	584013	1044152	5544944	yes (607)	ambiguous_bases	ST16	1	2	9	10	ybt 10; ICEKp4	91-2LV	-	0	-	0	-	0	-	0	-	wzi50	KL51	K51	none	Very high	0.9994		O3b	O3b	none	Very high	0.9908		aac(6')-Ib-cr.v2;aadA2^	-	-	-	-	mphA	CatB4.v1	-	sul1	-	-	dfrA12
GCA_900494015.1_22036_6_326_genomic	Klebsiella pneumoniae	strong	107	293764	758013	5610873	yes (303)	ambiguous_bases	ST16	1	2	8	12	ybt 9; ICEKp3	174-1LV	-	0	-	0	-	0	-	0	-	wzi50	KL51	K51	?	Good	0.9994		O3b	O3b	none	Very high	0.9908		aac(6')-Ib'.v1;aadA*;aadA2^	-	-	-	-	-	-	-	sul1	tet(B).v2*;tetR*	-	dfrA12
GCA_900494195.1_22036_6_345_genomic	Klebsiella pneumoniae	strong	292	324466	699968	5662929	yes (106)	ambiguous_bases	ST16	1	2	8	8	ybt 9; ICEKp3	174	-	0	-	0	-	0	-	0	-	wzi50	KL51	K51	none	Very high	0.9994		O3b	O3b	none	Very high	0.9908		aadA2^	-	-	-	-	-	-	-	sul1	tet(B).v2*;tetR*	-	dfrA12
GCA_900494505.1_22036_6_327_genomic	Klebsiella pneumoniae	strong	65	426176	674358	5603398	yes (1166)	ambiguous_bases	ST16	1	2	8	9	ybt 9; ICEKp3	174	-	0	-	0	-	0	-	0	-	wzi50	KL51	K51	none	Very high	0.9994		O3b	O3b	none	Very high	0.9908		aadA2^	-	-	-	-	-	-	-	sul1	tet(B).v2*;tetR*	-	dfrA12
GCA_900494755.1_22036_6_312_genomic	Klebsiella pneumoniae	strong	273	295208	674357	5657667	yes (317)	ambiguous_bases	ST16	1	2	8	9	ybt 9; ICEKp3	174	-	0	-	0	-	0	-	0	-	wzi50	KL51	K51	none	Very high	0.9994		O3b	O3b	none	Very high	0.9908		aadA2^	-	-	-	-	-	-	-	sul1	tet(B).v2*;tetR*	-	dfrA12
GCA_900497045.1_ASM90049704v1_genomic	Klebsiella pneumoniae	strong	4	5216735	5216735	5553749	no	-	ST16	0	2	10	11	-	0	-	0	-	0	-	0	-	0	-	wzi50	KL51	K51	none	Very high	0.9994		O3b	O3b	none	Very high	0.9908		aac(6')-Ib-cr.v2;aadA2^	-	-	-	-	mphA	CatB4.v1	-	sul1	tet(A).v1	-	dfrA12
GCA_900497055.1_KP920_genomic	Klebsiella pneumoniae	strong	4	5231183	5231183	5581905	no	-	ST16	0	2	10	11	-	0	-	0	-	0	-	0	-	0	-	wzi50	KL51	K51	none	Very high	0.9994		O3b	O3b	none	Very high	0.9908		aac(6')-Ib-cr.v2;aadA2^	-	-	-	-	mphA	CatB4.v1	-	sul1	tet(A).v1	-	dfrA12
GCA_900503275.1_18858_1_19_genomic	Klebsiella pneumoniae	strong	245	309722	713816	5698472	no	-	ST16	0	3	11	18	-	0	-	0	-	0	-	0	-	0	-	wzi50	KL51	K51	none	Very high	0.9989		O3b	O3b	none	Very high	0.9908		aac(3)-IId^;aac(3)-IIg;aac(6')-IIc;aadA2;armA;strA.v1;strB.v1	mcr-9.1	-	-	-	mphE.v2;msrE	catII.2*	-	sul1;sul2	tet(D)	-	dfrA19*
GCA_900503995.1_19084_3_130_genomic	Klebsiella pneumoniae	strong	104	370152	585280	5480293	no	-	ST16	0	1	9	14	-	0	-	0	-	0	-	0	-	0	-	wzi50	KL51	K51	none	Very high	0.9989		O3b	O3b	none	Very high	0.9908		aac(3)-IIa.v1^;aac(6')-Ib-cr.v2;aadA2^;aph3-Ia.v1^	-	-	qnrB1.v2^	-	mphA	CatB4.v1?	-	sul1	tet(A).v1	-	dfrA12;dfrA14.v2*
GCA_900504055.1_19084_3_134_genomic	Klebsiella pneumoniae	strong	116	293727	509755	5653368	no	-	ST16	0	1	8	12	-	0	-	0	-	0	-	0	-	0	-	wzi50	KL51	K51	none	Very high	0.9989		O3b	O3b	none	Very high	0.9908		aac(3)-IIa.v1^;aac(6')-Ib-cr.v2;aadA*;aph3-Ia.v1^;sat-2	-	-	-	-	-	CatB4.v1?	-	sul2	tet(A).v1	-	dfrA1.v1
GCA_900504725.1_19084_3_5_genomic	Klebsiella pneumoniae	strong	74	273978	700878	5506196	no	-	ST16	0	0	8	14	-	0	-	0	-	0	-	0	-	0	-	wzi50	KL51	K51	none	Very high	0.9989		O3b	O3b	none	Very high	0.9908		aac(3)-IIg;aac(6')-IIc;aadA2;armA;strA.v1;strB.v1	mcr-9.1	-	-	-	mphE.v2;msrE	catII.2*	-	sul1;sul2	tet(D)	-	-
GCA_900507275.1_19646_2_109_genomic	Klebsiella pneumoniae	strong	58	328976	1424665	5489438	no	-	ST16	0	2	10	11	-	0	-	0	-	0	-	0	-	0	-	wzi75	KL105	unknown (KL105)	none	Very high	0.998		O1/O2v2	O2afg	none	Very high	0.9845		aac(6')-Ib-cr.v2;aadA2^	-	-	-	-	mphA	CatB4.v1?	-	sul1	tet(A).v1	-	dfrA12
GCA_900507285.1_19646_2_105_genomic	Klebsiella pneumoniae	strong	194	328976	1424666	5538659	no	-	ST16	0	2	10	11	-	0	-	0	-	0	-	0	-	0	-	wzi75	KL105	unknown (KL105)	none	Very high	0.998		O1/O2v2	O2afg	none	Very high	0.9845		aac(6')-Ib-cr.v2;aadA2^	-	-	-	-	mphA	CatB4.v1?	-	sul1	tet(A).v1	-	dfrA12
GCA_900507355.1_19646_2_118_genomic	Klebsiella pneumoniae	strong	54	344973	1424665	5482784	no	-	ST16	0	2	10	11	-	0	-	0	-	0	-	0	-	0	-	wzi75	KL105	unknown (KL105)	none	Very high	0.998		O1/O2v2	O2afg	none	Very high	0.9845		aac(6')-Ib-cr.v2;aadA2^	-	-	-	-	mphA	CatB4.v1?	-	sul1	tet(A).v1	-	dfrA12
GCA_900511525.1_17870_5_34_genomic	Klebsiella pneumoniae	strong	64	291317	586557	5497563	no	-	ST16	0	1	7	7	-	0	-	0	-	0	-	0	-	0	-	wzi50	KL51	K51	?-	Good	0.9994	KL51_14_wcoZ	O3b	O3b	none	Very high	0.9908		aac(6')-Ib-cr.v2;aph3-Ia.v1^	-	-	-	-	mphA	CatB4.v1?	-	-	tet(A).v1	-	-
GCA_900511575.1_17870_5_44_genomic	Klebsiella pneumoniae	strong	52	374893	995229	5403672	no	-	ST16	0	1	8	9	-	0	-	0	-	0	-	0	-	0	-	wzi50	KL51	K51	?-+	Good	0.9994	KL51_03_wzi	O3b	O3b	-	High	0.9906	O3b_01_manC	aac(6')-Ib-cr.v2;aadA2^;aph3-Ia.v1^	-	-	-	-	mphA	CatB4.v1?	-	sul1	-	-	dfrA12
GCA_900517065.1_18174_8_6_genomic	Klebsiella pneumoniae	strong	89	324316	584817	5590489	no	-	ST16	0	1	7	8	-	0	-	0	-	0	-	0	-	0	-	wzi50	KL51	K51	none	Very high	0.9994		O3b	O3b	none	Very high	0.99		aac(3)-IIa.v1^;aac(6')-Ib-cr.v2	-	-	qnrB9.2^	-	-	CatB4.v1?	-	-	tet(A).v1	-	-
GCA_900517515.1_18489_5_153_genomic	Klebsiella pneumoniae	strong	281	370288	1201749	5659066	no	-	ST16	0	2	9	10	-	0	-	0	-	0	-	0	-	0	-	wzi50	KL51	K51	none	Very high	0.9994		O3b	O3b	none	Very high	0.9908		aac(6')-Ib-cr.v2;aadA2^;aph3-Ia.v1^	-	-	-	-	mphA	CatB4.v1?	-	sul1	-	-	dfrA12
GCA_900517525.1_18489_5_150_genomic	Klebsiella pneumoniae	strong	75	310081	725768	5528292	no	-	ST16	0	1	8	9	-	0	-	0	-	0	-	0	-	0	-	wzi50	KL51	K51	none	Very high	0.9994		O3b	O3b	none	Very high	0.9908		aac(6')-Ib-cr.v2;aadA2^;aph3-Ia.v1^	-	-	-	-	mphA	CatB4.v1?	-	sul1	-	-	dfrA12
GCA_900538135.1_57479_A01_genomic	Klebsiella pneumoniae	strong	4	5232500	5232500	5493000	no	-	ST16	0	1	7	8	-	0	-	0	-	0	-	0	-	0	-	wzi50	KL51	K51	none	Very high	0.9993		O3b	O3b	none	Very high	0.9908		aac(6')-Ib-cr.v2;aadA2^	-	-	-	-	-	CatB4.v1	-	-	tet(A).v1	-	dfrA12
GCA_900559145.1_9221_7_25_genomic	Klebsiella pneumoniae	strong	39	968941	1916444	5360520	yes (48)	ambiguous_bases	ST16	0	1	9	10	-	0	-	0	-	0	-	0	-	0	-	wzi50	KL51	K51	none	Very high	0.9994		O3b	O3b	none	Very high	0.9908		aac(6')-Ib-cr.v2;aadA2^	-	-	-	-	mphA	CatB4.v1?	-	sul1	tet(A).v1	-	dfrA12
GCA_900559555.1_9221_7_20_genomic	Klebsiella pneumoniae	strong	41	748347	1988682	5457657	yes (102)	ambiguous_bases	ST16	0	1	7	8	-	0	-	0	-	0	-	0	-	0	-	wzi50	KL51	K51	none	Very high	0.9993		O3b	O3b	none	Very high	0.9908		aac(6')-Ib-cr.v2;aadA2^	-	-	-	-	-	CatB4.v1?	-	-	tet(A).v1	-	dfrA12
GCA_900608185.1_kpneu036_genomic	Klebsiella pneumoniae	strong	8	5310871	5310871	5904016	no	-	ST16	1	2	11	19	ybt 9; ICEKp3	174-1LV	-	0	-	0	-	0	-	0	-	wzi50	unknown (KL51)	unknown (K51)	-	None	0.9951	KL51_07_wcaJ,KL51_08_wcpB,KL51_09_wzy,KL51_10_wcuF,KL51_11_wcpA,KL51_12_wzx,KL51_13,KL51_14_wcoZ	O3b	O3b	none	Very high	0.9906		aac(6')-Ib;aac(6')-Ib-cr.v2;aac(6')-Ib-cr.v2^;rmtF	-	-	-	-	ermB.v1*;mphA?	CatB4.v1;catB3.v2	arr-2;arr-3;arr-3	sul1;sul1	tet(A).v1	-	dfrA1.v1
GCA_900774555.1_25293_8_144-2_genomic	Klebsiella pneumoniae	strong	64	392927	1440259	5477784	yes (305)	ambiguous_bases	ST16	0	0	0	0	-	0	-	0	-	0	-	0	-	0	-	wzi99	KL128	unknown (KL128)	none	Very high	0.9988		O3b	O3b	none	Very high	0.9913		-	-	-	-	-	-	-	-	-	-	-	-
GCA_902704735.1_Kpngiani7132519_genomic	Klebsiella pneumoniae	strong	99	377542	929067	5518659	yes (886)	ambiguous_bases	ST16	0	2	9	11	-	0	-	0	-	0	-	0	-	0	-	wzi50	KL51	K51	none	Very high	0.9988		O3b	O3b	none	Very high	0.9908		aac(6')-Ib-cr.v2;aadA2^;aph3-Ia.v1^	-	-	-	-	mphA	CatB4.v1	-	sul1	-	-	dfrA12
GCA_902705585.1_21859_KR311_genomic	Klebsiella pneumoniae	strong	114	370089	917049	5447788	no	-	ST16	0	1	8	9	-	0	-	0	-	0	-	0	-	0	-	wzi50	KL51	K51	?-	Good	0.9994	KL51_14_wcoZ	O3b	O3b	none	Very high	0.9907		aac(3)-IIa.v1^;aac(6')-Ib-cr.v2;aadA2^	-	-	-	-	mphA	CatB4.v1	-	sul1	-	-	dfrA12
GCA_902705625.1_21858_KR310_genomic	Klebsiella pneumoniae	strong	121	370675	681401	5479457	yes (97)	ambiguous_bases	ST16	0	1	9	10	-	0	-	0	-	0	-	0	-	0	-	wzi50	KL51	K51	none	Very high	0.9994		O3b	O3b	none	Very high	0.9908		aac(6')-Ib-cr.v2;aadA2^	-	-	-	-	mphA	CatB4.v1	-	sul1	tet(A).v1	-	dfrA12
JAMBFB000000000	Klebsiella pneumoniae	strong	196	219122	401650	5732153	no	-	ST16	0	1	8	10	-	0	-	0	-	0	-	0	-	0	-	-	unknown (KL51)	unknown (K51)	?-+	Low	0.9991	KL51_03_wzi,KL51_04_wza,KL51_11_wcpA	O3b	O3b	-	High	0.9906	O3b_06_wbdA,O3b_08_wbdC	aac(6')-Ib-cr.v2;aadA2^;aph3-Ia.v1^	-	-	-	-	mphA	CatB4.v1?	-	sul2	-	-	dfrA12
JAMBFC000000000	Klebsiella pneumoniae	strong	239	161973	514934	5604802	no	-	ST16	0	1	8	10	-	0	-	0	-	0	-	0	-	0	-	wzi50	KL51	K51	-	High	0.9991	KL51_11_wcpA,KL51_12_wzx,KL51_14_wcoZ	O3b	O3b	-	High	0.9906	O3b_08_wbdC	aac(6')-Ib-cr.v2;aadA2^;aph3-Ia.v1^	-	-	-	-	mphA	CatB4.v1?	-	-	tet(A).v1	-	dfrA12
JAMBFP000000000	Klebsiella pneumoniae	strong	743	74650	273528	5924665	no	-	ST16	0	1	5	4	-	0	-	0	-	0	-	0	-	0	-	wzi50	unknown (KL51)	unknown (K51)	?-	None	0.999	KL51_09_wzy,KL51_11_wcpA,KL51_13,KL51_14_wcoZ	O3b	O3b	-	High	0.9903	O3b_02_manB,O3b_08_wbdC	aadA2^	-	-	-	-	mphA	-	-	-	-	-	dfrA12
JAMBGC000000000	Klebsiella pneumoniae	strong	354	162588	408366	5965890	no	-	ST16	0	1	9	14	-	0	-	0	-	0	-	0	-	0	-	wzi50	KL51	K51	-	High	0.9991	KL51_09_wzy,KL51_13,KL51_14_wcoZ	O3b	O3b	-	High	0.9907	O3b_06_wbdA	aac(6')-Ib-cr.v2;aadA2^;aph3-Ia.v1^	-	-	-	-	mphA	CatB4.v1?	-	sul1;sul2	tet(A).v1	-	dfrA12
JAMBGK000000000	Klebsiella pneumoniae	strong	252	182493	482234	5695134	no	-	ST16	0	0	8	11	-	0	-	0	-	0	-	0	-	0	-	wzi50	KL51	K51	-*	High	0.9991	KL51_14_wcoZ	O3b	O3b	-	High	0.9907	O3b_08_wbdC	aac(6')-Ib-cr.v2;aadA2^;aph3-Ia.v1^	-	-	-	-	mphA	CatB4.v1?	-	sul1;sul2	tet(A).v1	-	dfrA12
JAMBGL000000000	Klebsiella pneumoniae	strong	238	247578	583726	5645673	no	-	ST16	0	0	7	8	-	0	-	0	-	0	-	0	-	0	-	wzi50	KL51	K51	-	High	0.9993	KL51_14_wcoZ	O3b	O3b	-	High	0.9898	O3b_06_wbdA	aadA2^;aph3-Ia.v1^	-	-	-	-	mphA	-	-	sul1;sul2	tet(A).v1	-	dfrA12
JAMBGN000000000	Klebsiella pneumoniae	strong	107	291448	701268	5421422	no	-	ST16	0	0	4	2	-	0	-	0	-	0	-	0	-	0	-	wzi50	KL51	K51	-	High	0.9992	KL51_11_wcpA,KL51_12_wzx,KL51_13	O3b	O3b	none	Very high	0.9908		aph3-Ia.v1^	-	-	-	-	mphA	-	-	-	-	-	-
JAMBGR000000000	Klebsiella pneumoniae	strong	183	207392	376976	5597170	no	-	ST16	0	1	8	12	-	0	-	0	-	0	-	0	-	0	-	wzi50	KL51	K51	?-	Good	0.9992	KL51_11_wcpA,KL51_12_wzx,KL51_13	O3b	O3b	-	High	0.9906	O3b_01_manC,O3b_08_wbdC	aac(6')-Ib-cr.v2;aadA2^;strA.v1^;strB.v1	-	-	-	-	ermB.v1*;mphA	CatB4.v1?	-	sul2	-	-	dfrA12
JAMBGU000000000	Klebsiella pneumoniae	strong	438	177909	377315	5699725	no	-	ST16	0	3	9	10	-	0	-	0	-	0	-	0	-	0	-	wzi50	KL51	K51	-	High	0.9991	KL51_08_wcpB,KL51_09_wzy,KL51_13	O3b	O3b	-	High	0.9907	O3b_06_wbdA	aac(6')-Ib-cr.v2;aadA2^;aph3-Ia.v1^	-	-	-	-	mphA	CatB4.v1?	-	-	-	-	dfrA12
JAMBHB000000000	Klebsiella pneumoniae	strong	452	135059	377139	5785030	no	-	ST16	0	1	8	10	-	0	-	0	-	0	-	0	-	0	-	-	unknown (KL51)	unknown (K51)	?-+	None	0.9992	KL51_03_wzi,KL51_04_wza,KL51_11_wcpA,KL51_12_wzx	O3b	O3b	-	High	0.9906	O3b_06_wbdA,O3b_08_wbdC	aac(6')-Ib-cr.v2;aadA2^;aph3-Ia.v1^	-	-	-	-	mphA	CatB4.v1?	-	sul2	-	-	dfrA12
JAMBHH000000000	Klebsiella pneumoniae	strong	195	154091	314928	5526149	no	-	ST16	0	1	7	8	-	0	-	0	-	0	-	0	-	0	-	wzi50	KL51	K51	none	Very high	0.9993		O3b	O3b	-	High	0.9906	O3b_06_wbdA,O3b_08_wbdC	aac(6')-Ib-cr.v2;aadA2^;aph3-Ia.v1^	-	-	-	-	mphA	CatB4.v1?	-	-	-	-	dfrA12
JAMBHZ000000000	Klebsiella pneumoniae	strong	282	177900	377318	5909039	no	-	ST16	2	1	9	10	ybt 0; ICEKp10 (truncated)	346-2LV	clb 3	17	-	0	-	0	-	0	-	wzi50	KL51	K51	-	High	0.9993	KL51_11_wcpA,KL51_13	O3b	O3b	-	High	0.9907	O3b_06_wbdA	aac(6')-Ib-cr.v2;aadA2^;aph3-Ia.v1^	-	-	-	-	mphA	CatB4.v1?	-	sul2	tet(A).v1	-	dfrA12
JAMBIK000000000	Klebsiella pneumoniae	strong	325	177896	376977	5908951	no	-	ST16	2	1	9	10	ybt 0; ICEKp10	346	clb 3	17	-	0	-	0	-	0	-	wzi50	KL51	K51	-	High	0.9991	KL51_11_wcpA	O3b	O3b	-	High	0.9907	O3b_06_wbdA	aac(6')-Ib-cr.v2;aadA2^;aph3-Ia.v1^	-	-	-	-	mphA	CatB4.v1?	-	sul2	tet(A).v1	-	dfrA12
JAMBIL000000000	Klebsiella pneumoniae	strong	228	177857	354795	5614647	no	-	ST16	0	0	2	1	-	0	-	0	-	0	-	0	-	0	-	wzi82	KL38	K38	-*	High	0.9895	KL38_11_wzx,KL38_14,KL38_15	O1/O2v2	O2afg	-	High	0.9843	O1/O2v2_03_wbbM,O1/O2v2_07_kfoC	-	-	-	-	-	-	-	-	sul2	-	-	-
SRR10377017	Klebsiella pneumoniae	strong	52	377736	968816	5538320	yes (912)	ambiguous_bases	ST16	1	1	6	6	ybt 9; ICEKp3	174-1LV	-	0	-	0	-	0	-	0	-	wzi50	KL51	K51	none	Very high	0.9993		O3b	O3b	none	Very high	0.9906		aac(6')-Ib;rmtF	-	-	-	-	-	-	arr-3	sul1	-	-	dfrA1.v1
SRR10377053	Klebsiella pneumoniae	strong	101	129213	343481	5426482	yes (499)	ambiguous_bases	ST16	1	2	4	3	ybt 10; ICEKp4	91-1LV	-	0	-	0	-	0	-	0	-	wzi50	KL51	K51	none	Very high	0.9994		O3b	O3b	none	Very high	0.9908		aac(6')-Ib'.v1	-	-	-	-	-	-	-	-	-	-	-
SRR10377056	Klebsiella pneumoniae	strong	161	77088	285567	5619257	yes (493)	ambiguous_bases	ST16	1	2	9	10	ybt 10; ICEKp4	91-2LV	-	0	-	0	-	0	-	0	-	wzi50	KL51	K51	none	Very high	0.9994		O3b	O3b	none	Very high	0.9908		aadA2^;aph3-Ia.v1^	-	-	-	-	mphA	CatB4.v1?	-	sul1	-	-	dfrA12
SRR10377064	Klebsiella pneumoniae	strong	38	479634	1009558	5435881	yes (399)	ambiguous_bases	ST16	1	2	4	3	ybt 10; ICEKp4	91-2LV	-	0	-	0	-	0	-	0	-	wzi50	KL51	K51	-	High	0.9993	KL51_13	O3b	O3b	none	Very high	0.9908		aac(6')-Ib'.v1	-	-	-	-	-	-	-	-	-	-	-
SRR10377065	Klebsiella pneumoniae	strong	47	345890	748139	5592721	yes (594)	ambiguous_bases	ST16	0	2	9	10	-	0	-	0	-	0	-	0	-	0	-	wzi50	KL51	K51	none	Very high	0.9989		O3b	O3b	-	High	0.9906	O3b_01_manC	aac(6')-Ib-cr.v2;aadA2^	-	-	-	-	mphA	CatB4.v1?	-	sul1	-	-	dfrA12
SRR10377135	Klebsiella pneumoniae	strong	57	479535	748068	5627076	yes (496)	ambiguous_bases	ST16	1	2	9	10	ybt 10; ICEKp4	91-1LV	-	0	-	0	-	0	-	0	-	wzi50	KL51	K51	none	Very high	0.9994		O3b	O3b	none	Very high	0.9908		aadA2^;aph3-Ia.v1^	-	-	-	-	mphA	CatB4.v1?	-	sul1	-	-	dfrA12
SRR11841807	Klebsiella pneumoniae	strong	35	369733	1197632	5627356	yes (1470)	ambiguous_bases	ST16	1	2	3	2	ybt 9; ICEKp3	183-1LV	-	0	-	0	-	0	-	0	-	wzi50	KL51	K51	none	Very high	0.9993		O3b	O3b	none	Very high	0.9907		-	-	-	-	-	-	-	-	-	-	-	-
SRR11841809	Klebsiella pneumoniae	strong	75	309548	885318	5554361	yes (1358)	ambiguous_bases	ST16	1	2	8	12	ybt 9; ICEKp3	174	-	0	-	0	-	0	-	0	-	wzi50	KL51	K51	none	Very high	0.9993		O3b	O3b	none	Very high	0.9908		aac(6')-Ib'.v1;aadA*;aadA2^	-	-	-	-	-	-	-	sul1	tet(B).v2*;tetR*	-	dfrA12
SRR11841814	Klebsiella pneumoniae	strong	83	219402	750205	5566047	yes (1293)	ambiguous_bases	ST16	1	2	6	8	ybt 9; ICEKp3	174	-	0	-	0	-	0	-	0	-	wzi50	KL51	K51	?	Good	0.9993		O3b	O3b	-	High	0.9907	O3b_01_manC	aac(6')-Ib'.v1;aadA*	-	-	-	-	-	-	-	-	tet(B).v2*;tetR*	-	-
SRR11841873	Klebsiella pneumoniae	strong	44	401569	1002511	5424164	yes (689)	ambiguous_bases	ST16	1	2	9	11	ybt 10; ICEKp4	91-1LV	-	0	-	0	-	0	-	0	-	wzi50	KL51	K51	none	Very high	0.9994		O3b	O3b	none	Very high	0.9908		aac(6')-Ib-cr.v2;aadA2^;aph3-Ia.v1^	-	-	-	-	mphA	CatB4.v1?	-	sul1	-	-	dfrA12
SRR11841878	Klebsiella pneumoniae	strong	70	264090	514903	5568195	yes (1222)	ambiguous_bases	ST16	1	2	10	12	ybt 10; ICEKp4	91-1LV	-	0	-	0	-	0	-	0	-	wzi50	KL51	K51	?-	Good	0.9992	KL51_08_wcpB,KL51_10_wcuF,KL51_11_wcpA	O3b	O3b	none	Very high	0.9908		aac(6')-Ib-cr.v2;aadA2^;aph3-Ia.v1^	-	-	-	-	mphA	CatB4.v1?	-	sul1	tet(A).v1	-	dfrA12
SRR11841897	Klebsiella pneumoniae	strong	51	396550	1424087	5541152	yes (499)	ambiguous_bases	ST16	1	2	8	7	ybt 10; ICEKp4 (truncated)	91-3LV	-	0	-	0	-	0	-	0	-	wzi50	unknown (KL51)	unknown (K51)	?-	None	0.9992	KL51_08_wcpB,KL51_09_wzy,KL51_10_wcuF,KL51_11_wcpA,KL51_12_wzx,KL51_14_wcoZ	O3b	O3b	none	Very high	0.9908		aadA2^	-	-	-	-	mphA	-	-	sul1	-	-	dfrA12
SRR11841900	Klebsiella pneumoniae	strong	90	298993	593028	5787838	yes (696)	ambiguous_bases	ST16	1	2	9	15	ybt 9; ICEKp3	174-1LV	-	0	-	0	-	0	-	0	-	wzi50	unknown (KL51)	unknown (K51)	?-	None	0.9991	KL51_08_wcpB,KL51_09_wzy,KL51_10_wcuF,KL51_11_wcpA,KL51_12_wzx,KL51_13	O3b	O3b	none	Very high	0.9907		aac(6')-Ib;rmtB;rmtF;strA.v1^;strB.v1	-	-	qnrS1	-	ermB.v1*;mphA?	-	arr-2	sul2	tet(A).v1	-	-
SRR11841916	Klebsiella pneumoniae	strong	85	369842	629611	5491087	yes (1188)	ambiguous_bases	ST16	0	2	9	18	-	0	-	0	-	0	-	0	-	0	-	wzi50	unknown (KL51)	unknown (K51)	?-	None	0.9993	KL51_08_wcpB,KL51_09_wzy,KL51_10_wcuF,KL51_11_wcpA,KL51_13	O3b	O3b	none	Very high	0.9907		aac(3)-IId^;aac(6')-Ib-cr.v2^;aph(3')-VI;strA.v1^;strB.v1	-	-	qnrB9.2^	-	-	catB3.v2;floR.v2*	arr-3	sul1;sul2	tet(A).v2	-	dfrA14.v2*
SRR11841918	Klebsiella pneumoniae	strong	83	297325	895448	5506720	yes (1183)	ambiguous_bases	ST16	0	2	10	19	-	0	-	0	-	0	-	0	-	0	-	wzi230	KL81	K81	none	Very high	0.9961		OL101	unknown (OL101)	*	High	0.9489		aac(3)-IIa.v1^;aac(6')-Ib-cr.v2;aadA2^;rmtB;strA.v1^;strB.v1	-	-	qnrB1.v2^	-	mphA	CatB4.v1?	-	sul1;sul2	tet(A).v1	-	dfrA12;dfrA14.v2*
SRR11841940	Klebsiella pneumoniae	strong	65	449765	1255310	5662666	yes (693)	ambiguous_bases	ST16	1	2	10	11	ybt 9; ICEKp3 (truncated)	174-1LV	-	0	-	0	-	0	-	0	-	-	unknown (KL51)	unknown (K51)	?-	None	0.9995	KL51_02_cpsACP,KL51_03_wzi,KL51_04_wza,KL51_05_wzb,KL51_06_wzc,KL51_07_wcaJ,KL51_08_wcpB,KL51_09_wzy,KL51_11_wcpA	O3b	O3b	none	Very high	0.9908		aac(6')-Ib-cr.v2;aadA2^	-	-	-	-	mphA	CatB4.v1?	-	sul1	tet(A).v1	-	dfrA12
SRR2033786	Klebsiella pneumoniae	strong	59	480940	995826	5510973	yes (495)	ambiguous_bases	ST16	0	2	10	12	-	0	-	0	-	0	-	0	-	0	-	wzi50	KL51	K51	?-	Good	0.9993	KL51_07_wcaJ,KL51_14_wcoZ	O3b	O3b	none	Very high	0.9908		aac(6')-Ib-cr.v2;aadA2^;aph3-Ia.v1^	-	-	-	-	mphA	CatB4.v1?	-	sul1^	tet(A).v1	-	dfrA12
SRR2915801	Klebsiella pneumoniae	strong	75	310649	571440	5534334	yes (500)	ambiguous_bases	ST16	3	2	8	10	-	0	-	0	iuc 5	61	-	0	-	0	-	wzi50	KL51	K51	none	Very high	0.9994		O3b	O3b	none	Very high	0.9908		aac(3)-IId^;aac(6')-Ib-cr.v2;aadA5	-	-	-	-	mphA	-	-	sul1	tet(A).v1	-	dfrA17
SRR2915802	Klebsiella pneumoniae	strong	60	310658	747872	5526572	yes (393)	ambiguous_bases	ST16	3	2	8	10	-	0	-	0	iuc 5	61	-	0	-	0	-	wzi50	KL51	K51	?	Good	0.9993		O3b	O3b	none	Very high	0.9908		aac(3)-IId^;aac(6')-Ib-cr.v2;aadA5	-	-	-	-	mphA	-	-	sul1	tet(A).v1	-	dfrA17
SRR2915803	Klebsiella pneumoniae	strong	52	426221	746723	5525777	yes (396)	ambiguous_bases	ST16	3	2	8	10	-	0	-	0	iuc 5	61	-	0	-	0	-	wzi50	KL51	K51	none	Very high	0.9994		O3b	O3b	none	Very high	0.9908		aac(3)-IId^;aac(6')-Ib-cr.v2;aadA5	-	-	-	-	mphA	-	-	sul1	tet(A).v1	-	dfrA17
SRR2915804	Klebsiella pneumoniae	strong	57	343483	709454	5529548	yes (790)	ambiguous_bases	ST16	3	2	8	10	-	0	-	0	iuc 5	61	-	0	-	0	-	wzi50	KL51	K51	none	Very high	0.9994		O3b	O3b	none	Very high	0.9908		aac(3)-IId^;aac(6')-Ib-cr.v2;aadA5	-	-	-	-	mphA	-	-	sul1	tet(A).v1	-	dfrA17
SRR2915805	Klebsiella pneumoniae	strong	53	369531	747971	5526906	yes (595)	ambiguous_bases	ST16	3	2	8	10	-	0	-	0	iuc 5	61	-	0	-	0	-	wzi50	KL51	K51	none	Very high	0.9994		O3b	O3b	none	Very high	0.9908		aac(3)-IId^;aac(6')-Ib-cr.v2;aadA5	-	-	-	-	mphA	-	-	sul1	tet(A).v1	-	dfrA17
SRR3996262	Klebsiella pneumoniae	strong	82	301497	543193	5508743	yes (605)	ambiguous_bases	ST16	0	1	4	3	-	0	-	0	-	0	-	0	-	0	-	wzi110	KL149	unknown (KL149)	none	Very high	0.9998		O4	O4	?-	Good	0.997	O4_02_hypothetical,O4_06_glycosyltransferase	-	-	-	qnrB1.v2^	-	-	-	-	-	tet(A).v1	-	-
SRR4065678	Klebsiella pneumoniae	strong	42	370009	740148	5522605	yes (398)	ambiguous_bases	ST16	0	2	9	10	-	0	-	0	-	0	-	0	-	0	-	wzi50	KL51	K51	-	High	0.9987	KL51_12_wzx	O3b	O3b	none	Very high	0.9908		aac(6')-Ib-cr.v2;aadA2^	-	-	-	-	mphA	CatB4.v1?	-	sul1	-	-	dfrA12
SRR4065698	Klebsiella pneumoniae	strong	47	310939	627210	5526519	yes (395)	ambiguous_bases	ST16	0	2	9	10	-	0	-	0	-	0	-	0	-	0	-	wzi50	KL51	K51	none	Very high	0.9987		O3b	O3b	none	Very high	0.9908		aac(6')-Ib-cr.v2;aadA2^	-	-	-	-	mphA	CatB4.v1?	-	sul1	-	-	dfrA12
SRR5270319	Klebsiella pneumoniae	strong	56	247249	692814	5424685	yes (767)	ambiguous_bases	ST16	0	1	8	9	-	0	-	0	-	0	-	0	-	0	-	wzi50	KL51	K51	none	Very high	0.9994		O3b	O3b	none	Very high	0.9908		aac(6')-Ib-cr.v2;aadA2^	-	-	-	-	mphA	-	-	sul1	tet(A).v1	-	dfrA12
SRR5385727	Klebsiella pneumoniae	strong	90	216034	610119	5542571	yes (497)	ambiguous_bases	ST16	0	1	9	10	-	0	-	0	-	0	-	0	-	0	-	wzi50	KL51	K51	none	Very high	0.9994		O3b	O3b	none	Very high	0.9907		aac(6')-Ib-cr.v2;aadA2^;aph3-Ia.v1^	-	-	-	-	mphA	CatB4.v1?	-	sul1	tet(A).v1	-	dfrA12
SRR5385940	Klebsiella pneumoniae	strong	79	199495	421840	5354785	yes (886)	ambiguous_bases	ST16	0	1	6	5	-	0	-	0	-	0	-	0	-	0	-	wzi50	KL51	K51	?-+	Good	0.9993	KL51_15_gnd	O3b	O3b	none	Very high	0.9898		aadA2^	-	-	-	-	mphA	-	-	sul1	-	-	dfrA12
SRR5386375	Klebsiella pneumoniae	strong	64	293608	857759	5437528	yes (1208)	ambiguous_bases	ST16	0	1	9	10	-	0	-	0	-	0	-	0	-	0	-	wzi50	KL51	K51	none	Very high	0.9993		O3b	O3b	none	Very high	0.9908		aac(6')-Ib-cr.v2;aadA2^;aph3-Ia.v1^	-	-	-	-	mphA	CatB4.v1?	-	sul1	tet(A).v1	-	dfrA12
SRR5386535	Klebsiella pneumoniae	strong	345	101163	282724	6066064	yes (21697)	ambiguous_bases	ST16	0	1	6	7	-	0	-	0	-	0	-	0	-	0	-	wzi110	KL149	unknown (KL149)	?-	Good	0.9993	KL149_04_wza,KL149_08,KL149_09	O4	O4	?	Good	0.9971		aac(3)-IIa.v1;aac(6')-Ib-cr.v2	-	-	qnrB1.v2^	-	-	-	-	-	tet(A).v1	-	-
SRR5642074	Klebsiella pneumoniae	strong	42	389761	688111	5304138	yes (692)	ambiguous_bases	ST16	0	0	5	5	-	0	-	0	-	0	-	0	-	0	-	wzi50	KL51	K51	none	Very high	0.9994		O3b	O3b	none	Very high	0.9908		aac(3)-IIa.v1^;aac(6')-Ib-cr.v2	-	-	-	-	-	CatB4.v1?	-	-	tet(A).v1	-	-
SRR5666406	Klebsiella pneumoniae	strong	56	425689	750009	5725713	yes (792)	ambiguous_bases	ST16	0	2	9	17	-	0	-	0	-	0	-	0	-	0	-	wzi50	KL51	K51	none	Very high	0.9988		O3b	O3b	none	Very high	0.9907		aac(3)-IIa.v1;aac(3)-IV;aac(6')-Ib-cr.v2;aadA2^;aph(4)-Ia	-	-	-	-	mphA	CatB4.v1?	-	sul1;sul1*;sul3	-	-	dfrA12
SRR5666417	Klebsiella pneumoniae	strong	53	389265	749635	5573359	yes (990)	ambiguous_bases	ST16	0	2	9	13	-	0	-	0	-	0	-	0	-	0	-	wzi50	KL51	K51	none	Very high	0.9989		O3b	O3b	none	Very high	0.9907		aac(3)-IV;aac(6')-Ib-cr.v2;aadA2^;aph(4)-Ia	-	-	-	-	mphA	CatB4.v1?	-	sul1;sul3	-	-	dfrA12
SRR5666443	Klebsiella pneumoniae	strong	53	345990	714354	5611309	yes (703)	ambiguous_bases	ST16	0	2	9	13	-	0	-	0	-	0	-	0	-	0	-	wzi50	KL51	K51	none	Very high	0.9989		O3b	O3b	none	Very high	0.9907		aac(3)-IV;aac(6')-Ib-cr.v2;aadA2^;aph(4)-Ia	-	-	-	-	mphA	CatB4.v1?	-	sul1;sul3	-	-	dfrA12
SRR5666444	Klebsiella pneumoniae	strong	37	425406	1252053	5516842	yes (508)	ambiguous_bases	ST16	0	2	9	10	-	0	-	0	-	0	-	0	-	0	-	wzi50	KL51	K51	none	Very high	0.9987		O3b	O3b	none	Very high	0.9908		aac(6')-Ib-cr.v2;aadA2^	-	-	-	-	mphA	CatB4.v1?	-	sul1	-	-	dfrA12
SRR5666539	Klebsiella pneumoniae	strong	46	426256	749997	5586085	yes (692)	ambiguous_bases	ST16	0	2	9	13	-	0	-	0	-	0	-	0	-	0	-	wzi50	KL51	K51	none	Very high	0.9989		O3b	O3b	none	Very high	0.9907		aac(3)-IV;aac(6')-Ib-cr.v2;aadA2^;aph(4)-Ia	-	-	-	-	mphA	CatB4.v1?	-	sul1;sul3	-	-	dfrA12
SRR5666549	Klebsiella pneumoniae	strong	46	425670	749343	5574754	yes (789)	ambiguous_bases	ST16	0	2	9	13	-	0	-	0	-	0	-	0	-	0	-	wzi50	KL51	K51	none	Very high	0.9989		O3b	O3b	none	Very high	0.9907		aac(3)-IV;aac(6')-Ib-cr.v2;aadA2^;aph(4)-Ia	-	-	-	-	mphA	CatB4.v1?	-	sul1;sul3	-	-	dfrA12
SRR7716669	Klebsiella pneumoniae	strong	36	479050	988209	5517416	yes (100)	ambiguous_bases	ST16	1	2	9	16	ybt 9; ICEKp3	174	-	0	-	0	-	0	-	0	-	wzi50	KL51	K51	none	Very high	0.9994		O3b	O3b	none	Very high	0.9907		aac(3)-IId^;aac(6')-Ib-cr.v2;aadA16*;aph3-Ia.v1;strA.v1^;strB.v1	-	-	qnrB6^	-	mphA	-	arr-3	sul1;sul1;sul2*	tet(A).v1	-	dfrA27
SRR7716670	Klebsiella pneumoniae	strong	40	401975	844848	5513534	yes (595)	ambiguous_bases	ST16	1	2	9	16	ybt 9; ICEKp3	174	-	0	-	0	-	0	-	0	-	wzi50	KL51	K51	none	Very high	0.9994		O3b	O3b	none	Very high	0.9907		aac(3)-IId^;aac(6')-Ib-cr.v2;aadA16*;aph3-Ia.v1;strA.v1^;strB.v1	-	-	qnrB6^	-	mphA	-	arr-3	sul1;sul1;sul2*	tet(A).v1	-	dfrA27
SRR8054555	Klebsiella pneumoniae	strong	222	48947	341358	5485170	yes (90)	ambiguous_bases	ST16	0	2	9	10	-	0	-	0	-	0	-	0	-	0	-	wzi50	KL51	K51	?	Good	0.9989		O3b	O3b	none	Very high	0.9908		aac(6')-Ib-cr.v2;aadA2^	-	-	qnrS1	-	mphA	CatB4.v1?	-	sul1	-	-	dfrA12
SRR9734529	Klebsiella pneumoniae	strong	42	369431	903698	5380464	yes (405)	ambiguous_bases	ST16	0	2	2	2	-	0	-	0	-	0	-	0	-	0	-	wzi50	unknown (KL51)	unknown (K51)	?-	None	0.9993	KL51_08_wcpB,KL51_09_wzy,KL51_11_wcpA,KL51_13	O3b	O3b	none	Very high	0.991		-	-	-	qnrS1	-	-	-	-	-	-	-	-
SRR9734544	Klebsiella pneumoniae	strong	91	249628	580626	5603086	yes (504)	ambiguous_bases	ST16	0	2	10	13	-	0	-	0	-	0	-	0	-	0	-	wzi50	KL51	K51	?-	Good	0.9993	KL51_08_wcpB,KL51_09_wzy,KL51_14_wcoZ	O3b	O3b	none	Very high	0.9908		aac(6')-Ib-cr.v2;aadA2^;aph3-Ia.v1^	-	-	-	-	ermB.v1*;mphA?	CatB4.v1?	-	sul1	tet(A).v1	-	dfrA12
SRR9734545	Klebsiella pneumoniae	strong	53	344058	514803	5537899	yes (1083)	ambiguous_bases	ST16	1	2	10	12	ybt 10; ICEKp4	91-2LV	-	0	-	0	-	0	-	0	-	wzi50	unknown (KL51)	unknown (K51)	?-	None	0.9994	KL51_09_wzy,KL51_10_wcuF,KL51_11_wcpA,KL51_13	O3b	O3b	none	Very high	0.9908		aac(6')-Ib-cr.v2;aadA2^;aph3-Ia.v1^	-	-	-	-	mphA	CatB4.v1?	-	sul1	tet(A).v1	-	dfrA12
SRR9734594	Klebsiella pneumoniae	strong	91	263272	515460	5771079	yes (1098)	ambiguous_bases	ST16	1	2	11	18	ybt 9; ICEKp3	174-1LV	-	0	-	0	-	0	-	0	-	wzi50	unknown (KL51)	unknown (K51)	?-	None	0.9991	KL51_08_wcpB,KL51_09_wzy,KL51_10_wcuF,KL51_11_wcpA,KL51_12_wzx,KL51_13,KL51_14_wcoZ	O3b	O3b	none	Very high	0.9907		aadA2^;aadA5;rmtB;rmtF	-	-	-	-	ermB.v1*;mphA?	catA1^	arr-3^	sul1	tet(B).v2*;tetR	-	dfrA1.v1;dfrA12;dfrA17
SRR9734600	Klebsiella pneumoniae	strong	137	261668	401965	5745298	yes (1303)	ambiguous_bases	ST16	1	2	10	17	ybt 9; ICEKp3	174-1LV	-	0	-	0	-	0	-	0	-	wzi50	unknown (KL107)	unknown (KL107)	?-+	None	0.847	KL107_05_wzb,KL107_06_wzc,KL107_07_wbaP,KL107_08,KL107_09,KL107_10,KL107_12,KL107_13,KL107_14,KL107_15	O3b	O3b	none	Very high	0.9907		aadA2^;aadA5;rmtB	-	-	-	-	ermB.v1*;mphA?	catA1^;catB3.v2	-	sul1	tet(B).v2*;tetR	-	dfrA1.v1;dfrA12;dfrA17
SRR9734603	Klebsiella pneumoniae	strong	99	231606	479038	5762077	yes (299)	ambiguous_bases	ST16	1	2	9	14	ybt 9; ICEKp3	174-1LV	-	0	-	0	-	0	-	0	-	wzi50	unknown (KL51)	unknown (K51)	?-	None	0.999	KL51_07_wcaJ,KL51_08_wcpB,KL51_09_wzy,KL51_10_wcuF,KL51_11_wcpA,KL51_12_wzx,KL51_13,KL51_14_wcoZ	O3b	O3b	none	Very high	0.9907		aac(6')-Ib;aadA5;rmtB;rmtF	-	-	-	-	-	catA1^;catB3.v2	-	sul1	tet(B).v2*;tetR	-	dfrA1.v1;dfrA17
SRR9734624	Klebsiella pneumoniae	strong	77	290636	631762	5753835	yes (398)	ambiguous_bases	ST16	1	2	10	20	ybt 9; ICEKp3	174-1LV	-	0	-	0	-	0	-	0	-	wzi50	KL51	K51	?-	Good	0.9991	KL51_08_wcpB,KL51_09_wzy	O3b	O3b	none	Very high	0.9907		aac(6')-Ib*;aadA2^;aadA5;rmtB;rmtF	-	-	-	-	ermB.v1*;mphA?	catA1^;catB3.v2	-	sul1	tet(B).v2*;tetR	-	dfrA1.v1;dfrA12;dfrA17
SRR9734652	Klebsiella pneumoniae	strong	55	426093	926782	5558740	yes (696)	ambiguous_bases	ST16	0	3	10	11	-	0	-	0	-	0	-	0	-	0	-	wzi50	KL51	K51	none	Very high	0.9994		O3b	O3b	none	Very high	0.9908		aac(3)-IIa.v1	-	-	-	-	mphA	catII.1*	-	sul1	-	-	dfrA12;dfrA30*
SRR9734679	Klebsiella pneumoniae	strong	78	293622	479185	5744017	yes (100)	ambiguous_bases	ST16	1	2	10	15	ybt 9; ICEKp3	174-1LV	-	0	-	0	-	0	-	0	-	wzi50	unknown (KL51)	unknown (K51)	?-	None	0.9992	KL51_09_wzy,KL51_10_wcuF,KL51_11_wcpA,KL51_14_wcoZ	O3b	O3b	none	Very high	0.9907		aac(6')-Ib;aadA2^;rmtB	-	-	-	-	ermB.v1*;mphA?	catA1^	arr-3^	sul1	tet(B).v2*;tetR	-	dfrA1.v1;dfrA12
SRR9734684	Klebsiella pneumoniae	strong	73	274874	571694	5749766	yes (291)	ambiguous_bases	ST16	1	2	10	19	ybt 9; ICEKp3	174-1LV	-	0	-	0	-	0	-	0	-	wzi50	KL51	K51	?-	Good	0.9991	KL51_11_wcpA	O3b	O3b	none	Very high	0.9907		aac(6')-Ib;aadA2^;aadA5;rmtB	-	-	-	-	ermB.v1*;mphA?	catA1^;catB3.v2	-	sul1	tet(B).v2*;tetR	-	dfrA1.v1;dfrA12;dfrA17
SRR9734694	Klebsiella pneumoniae	strong	82	271694	968263	5784762	yes (200)	ambiguous_bases	ST16	1	2	10	19	ybt 9; ICEKp3	174-1LV	-	0	-	0	-	0	-	0	-	wzi50	KL51	K51	?-	Good	0.9993	KL51_09_wzy,KL51_14_wcoZ	O3b	O3b	none	Very high	0.9907		aac(6')-Ib;aadA2^;aadA5;rmtB	-	-	-	-	ermB.v1*;mphA?	catA1^;catB3.v2	-	sul1	tet(B).v2*;tetR	-	dfrA1.v1;dfrA12;dfrA17
SRR9734822	Klebsiella pneumoniae	strong	81	292090	479090	5774807	yes (786)	ambiguous_bases	ST16	1	2	10	15	ybt 9; ICEKp3	174-1LV	-	0	-	0	-	0	-	0	-	wzi50	unknown (KL51)	unknown (K51)	?-	None	0.9991	KL51_08_wcpB,KL51_09_wzy,KL51_10_wcuF,KL51_14_wcoZ	O3b	O3b	none	Very high	0.9907		aac(6')-Ib;aadA2^;rmtB	-	-	-	-	ermB.v1*;mphA?	catA1^	arr-3^	sul1	tet(B).v2*;tetR	-	dfrA1.v1;dfrA12
SRR9734829	Klebsiella pneumoniae	strong	90	395616	1043771	5706355	yes (491)	ambiguous_bases	ST16	0	2	7	12	-	0	-	0	-	0	-	0	-	0	-	wzi50	unknown (KL51)	unknown (K51)	?-	None	0.9992	KL51_08_wcpB,KL51_09_wzy,KL51_10_wcuF,KL51_11_wcpA,KL51_12_wzx,KL51_13,KL51_14_wcoZ	O3b	O3b	?-	Good	0.9908	O3b_06_wbdA	aac(6')-Ib-cr.v2;rmtB	-	-	qnrS1	-	ermB.v1*;mphA?	CatB4.v1?	-	-	-	-	-
SRR9734832	Klebsiella pneumoniae	strong	77	376483	712419	5606865	yes (390)	ambiguous_bases	ST16	0	2	10	13	-	0	-	0	-	0	-	0	-	0	-	wzi50	unknown (KL51)	unknown (K51)	?-	None	0.9992	KL51_08_wcpB,KL51_09_wzy,KL51_11_wcpA,KL51_13	O3b	O3b	none	Very high	0.9908		aac(6')-Ib-cr.v2;aadA2^;aph3-Ia.v1^	-	-	-	-	ermB.v1*;mphA?	CatB4.v1?	-	sul1	tet(A).v1	-	dfrA12
SRR9734862	Klebsiella pneumoniae	strong	109	222592	479879	5728140	yes (1070)	ambiguous_bases	ST16	1	2	10	19	ybt 9; ICEKp3	174-1LV	-	0	-	0	-	0	-	0	-	wzi50	unknown (KL51)	unknown (K51)	?-	None	0.9985	KL51_07_wcaJ,KL51_08_wcpB,KL51_09_wzy,KL51_10_wcuF,KL51_11_wcpA,KL51_12_wzx,KL51_13,KL51_14_wcoZ	O3b	O3b	none	Very high	0.9907		aac(6')-Ib;aadA2^;aadA5;rmtB	-	-	-	-	ermB.v1*;mphA?	catA1^;catB3.v2	-	sul1	tet(B).v2*;tetR	-	dfrA1.v1;dfrA12;dfrA17
SRR9734863	Klebsiella pneumoniae	strong	85	268932	515096	5775468	yes (1082)	ambiguous_bases	ST16	1	2	10	19	ybt 9; ICEKp3	174-1LV	-	0	-	0	-	0	-	0	-	wzi50	unknown (KL51)	unknown (K51)	?-	None	0.9992	KL51_07_wcaJ,KL51_08_wcpB,KL51_10_wcuF,KL51_11_wcpA,KL51_12_wzx,KL51_13,KL51_14_wcoZ	O3b	O3b	none	Very high	0.9907		aac(6')-Ib;aadA2^;aadA5;rmtB	-	-	-	-	ermB.v1*;mphA?	catA1^;catB3.v2	-	sul1	tet(B).v2*;tetR	-	dfrA1.v1;dfrA12;dfrA17
SRR9734867	Klebsiella pneumoniae	strong	88	265183	516582	5738213	yes (1080)	ambiguous_bases	ST16	1	2	10	19	ybt 9; ICEKp3	174-1LV	-	0	-	0	-	0	-	0	-	wzi50	unknown (KL51)	unknown (K51)	?-	None	0.9991	KL51_07_wcaJ,KL51_09_wzy,KL51_10_wcuF,KL51_11_wcpA,KL51_12_wzx	O3b	O3b	none	Very high	0.9907		aac(6')-Ib*;aadA2^;aadA5;rmtB;rmtF	-	-	-	-	ermB.v1*;mphA?	catA1^;catB3.v2	-	sul1	tet(B).v2*;tetR	-	dfrA1.v1;dfrA12;dfrA17
[truncated: 59 more columns]
